# Supplementary material for: Design, Synthesis, and Biological Activity of New CB2 Receptor Ligands: from Orthosteric and Allosteric Modulators to Dualsteric/Bitopic Ligands
Source: J Med Chem. 2022 Jul 18;65(14):9918–38. doi: 10.1021/acs.jmedchem.2c00582 (PMC10168668; doi:10.1021/acs.jmedchem.2c00582)
Supplement: Supplementary file 2 — jm2c00582_si_002.csv [file jm2c00582_si_002.csv]

Compound_ID	SMILES	CB1Ki (nM)	CB2 ki (nM)
FD-22a	O=C1N(CCCCCN2C=C(CCCN3C=C(Br)C(C)=C(NC(C4CCCCCC4)=O)C3=O)N=N2)C(C)=C(Br)C=C1C(NC5CCCCCC5)=O	>10	000	1.4
FD-24a	BrC1=C(C)N=C(OCCCCCN2C=C(CCCN3C=C(Br)C(C)=C(NC(C4CCCCCC4)=O)C3=O)N=N2)C(C(NC5CCCCCC5)=O)=C1	>10	000	1.9
FD-25a	O=C1N(CCCN2C=C(CCCN3C=C(Br)C(C)=C(NC(C4CCCCCC4)=O)C3=O)N=N2)C(C)=C(Br)C=C1C(NC5CCCCCC5)=O
FD-28a	BrC1=C(C)N=C(OCCCN2C=C(CCCN3C=C(Br)C(C)=C(NC(C4CCCCCC4)=O)C3=O)N=N2)C(C(NC5CCCCCC5)=O)=C1
FD-27a	O=C1N(CCCCCN2C=C(CN3C=C(Br)C(C)=C(NC(C4CCCCCC4)=O)C3=O)N=N2)C(C)=C(Br)C=C1C(NC5CCCCCC5)=O
FD-30a	BrC1=C(C)N=C(OCCCCCN2C=C(CN3C=C(Br)C(C)=C(NC(C4CCCCCC4)=O)C3=O)N=N2)C(C(NC5CCCCCC5)=O)=C1
FD-32a	O=C1N(CCCN2C=C(CN3C=C(Br)C(C)=C(NC(C4CCCCCC4)=O)C3=O)N=N2)C(C)=C(Br)C=C1C(NC5CCCCCC5)=O
FD-31a	BrC1=C(C)N=C(OCCCN2C=C(CN3C=C(Br)C(C)=C(NC(C4CCCCCC4)=O)C3=O)N=N2)C(C(NC5CCCCCC5)=O)=C1
