# Supplementary material for: Design, Synthesis, and Biological Activity of New CB2 Receptor Ligands: from Orthosteric and Allosteric Modulators to Dualsteric/Bitopic Ligands
Source: J Med Chem. 2022 Jul 18;65(14):9918–38. doi: 10.1021/acs.jmedchem.2c00582 (PMC10168668; doi:10.1021/acs.jmedchem.2c00582)
Supplement: Supplementary file 3 — jm2c00582_si_003.pdb [file jm2c00582_si_003.pdb]

MODEL        1
HETATM    1  C1  F24 A   1      31.904  -5.871  76.998  1.00  0.00           C
HETATM    2  C2  F24 A   1      33.210  -5.166  77.025  1.00  0.00           C
HETATM    3  C3  F24 A   1      33.413  -4.055  77.783  1.00  0.00           C
HETATM    4  C4  F24 A   1      32.290  -3.547  78.552  1.00  0.00           C
HETATM    5  C5  F24 A   1      31.096  -4.147  78.500  1.00  0.00           C
HETATM    6  N6  F24 A   1      30.893  -5.293  77.716  1.00  0.00           N
HETATM    7 Br7  F24 A   1      32.480  -1.964  79.733  1.00  0.00          Br
HETATM    8  N8  F24 A   1      34.274  -5.709  76.289  1.00  0.00           N
HETATM    9  O9  F24 A   1      33.303  -5.659  74.242  1.00  0.00           O
HETATM   10  C10 F24 A   1      34.262  -5.941  74.967  1.00  0.00           C
HETATM   11  C31 F24 A   1      34.768  -3.359  77.822  1.00  0.00           C
HETATM   12  C35 F24 A   1      29.548  -5.884  77.751  1.00  0.00           C
HETATM   13  C38 F24 A   1      28.465  -4.836  77.431  1.00  0.00           C
HETATM   14  C41 F24 A   1      27.076  -5.244  77.942  1.00  0.00           C
HETATM   15  C44 F24 A   1      25.991  -4.408  77.334  1.00  0.00           C
HETATM   16  N45 F24 A   1      26.236  -3.525  76.282  1.00  0.00           N
HETATM   17  N46 F24 A   1      25.123  -2.960  75.929  1.00  0.00           N
HETATM   18  N47 F24 A   1      24.150  -3.462  76.727  1.00  0.00           N
HETATM   19  C48 F24 A   1      24.661  -4.367  77.635  1.00  0.00           C
HETATM   20  C49 F24 A   1      22.772  -3.034  76.555  1.00  0.00           C
HETATM   21  C52 F24 A   1      21.819  -4.207  76.245  1.00  0.00           C
HETATM   22  C55 F24 A   1      20.652  -4.387  77.236  1.00  0.00           C
HETATM   23  C58 F24 A   1      18.715  -5.869  77.980  1.00  0.00           C
HETATM   24  C64 F24 A   1      15.287  -8.424  75.754  1.00  0.00           C
HETATM   25  C65 F24 A   1      15.629  -7.308  76.548  1.00  0.00           C
HETATM   26  C66 F24 A   1      17.001  -7.003  76.708  1.00  0.00           C
HETATM   27  N67 F24 A   1      17.984  -7.749  76.145  1.00  0.00           N
HETATM   28  C68 F24 A   1      17.642  -8.817  75.392  1.00  0.00           C
HETATM   29  C69 F24 A   1      16.304  -9.197  75.166  1.00  0.00           C
HETATM   30  O71 F24 A   1      17.383  -5.920  77.477  1.00  0.00           O
HETATM   31 Br72 F24 A   1      15.858 -10.708  74.095  1.00  0.00          Br
HETATM   32  C73 F24 A   1      14.550  -6.465  77.159  1.00  0.00           C
HETATM   33  O74 F24 A   1      14.161  -6.662  78.312  1.00  0.00           O
HETATM   34  N76 F24 A   1      14.044  -5.510  76.366  1.00  0.00           N
HETATM   35  O97 F24 A   1      31.732  -6.934  76.389  1.00  0.00           O
HETATM   36  C99 F24 A   1      18.792  -9.599  74.791  1.00  0.00           C
HETATM   37 C101 F24 A   1      19.659  -5.489  76.832  1.00  0.00           C
HETATM   38  C11 F24 A   1      35.535  -6.563  74.366  1.00  0.00           C
HETATM   39  C12 F24 A   1      35.463  -6.529  72.821  1.00  0.00           C
HETATM   40  C13 F24 A   1      34.725  -7.594  71.863  1.00  0.00           C
HETATM   41  C14 F24 A   1      35.513  -8.914  71.884  1.00  0.00           C
HETATM   42  C15 F24 A   1      35.321  -9.755  73.154  1.00  0.00           C
HETATM   43  C16 F24 A   1      36.124  -9.117  74.160  1.00  0.00           C
HETATM   44  C17 F24 A   1      35.564  -7.881  74.890  1.00  0.00           C
HETATM   45  C77 F24 A   1      12.988  -4.563  76.722  1.00  0.00           C
HETATM   46  C78 F24 A   1      13.489  -3.676  77.882  1.00  0.00           C
HETATM   47  C79 F24 A   1      12.395  -2.921  78.655  1.00  0.00           C
HETATM   48  C80 F24 A   1      11.811  -3.750  79.813  1.00  0.00           C
HETATM   49  C81 F24 A   1      10.884  -4.900  79.386  1.00  0.00           C
HETATM   50  C82 F24 A   1      11.507  -5.902  78.397  1.00  0.00           C
HETATM   51  C83 F24 A   1      11.665  -5.315  76.984  1.00  0.00           C
ENDMDL
CONECT    7    4
CONECT   31   29
CONECT    1    6    2   35
CONECT   10    8    9   38
CONECT   37   22   23
CONECT    2    3    1    8
CONECT    3    2    4   11
CONECT   11    3
CONECT   12    6   13
CONECT   13   12   14
CONECT    4    5    3    7
CONECT   14   13   15
CONECT   15   14   16   19
CONECT   19   15   18
CONECT   20   18   21
CONECT    5    6    4
CONECT   21   20   22
CONECT   22   21   37
CONECT   23   30   37
CONECT   24   25   29
CONECT   25   24   26   32
CONECT   26   25   27   30
CONECT   28   27   29   36
CONECT   29   24   28   31
CONECT   32   25   33   34
CONECT   36   28
CONECT   16   15   17
CONECT   17   16   18
CONECT   18   17   19   20
CONECT    6   12    5    1
CONECT   27   26   28
CONECT   34   32   45
CONECT    8    2   10
CONECT   30   23   26
CONECT   33   32
CONECT    9   10
CONECT   35    1
CONECT   38   10   39   44
CONECT   45   34   46   51
MODEL        2
HETATM    1  C1  F22 A   1      31.461  -5.552  76.833  1.00  0.00           C
HETATM    2  C2  F22 A   1      32.828  -5.992  77.213  1.00  0.00           C
HETATM    3  C3  F22 A   1      33.272  -5.926  78.498  1.00  0.00           C
HETATM    4  C4  F22 A   1      32.380  -5.360  79.493  1.00  0.00           C
HETATM    5  C5  F22 A   1      31.170  -4.905  79.152  1.00  0.00           C
HETATM    6  N6  F22 A   1      30.711  -4.986  77.828  1.00  0.00           N
HETATM    7 Br7  F22 A   1      32.914  -5.246  81.400  1.00  0.00          Br
HETATM    8  N8  F22 A   1      33.650  -6.540  76.216  1.00  0.00           N
HETATM    9  O9  F22 A   1      34.567  -4.604  75.473  1.00  0.00           O
HETATM   10  C10 F22 A   1      34.452  -5.832  75.404  1.00  0.00           C
HETATM   11  C31 F22 A   1      34.659  -6.416  78.899  1.00  0.00           C
HETATM   12  C35 F22 A   1      29.353  -4.481  77.578  1.00  0.00           C
HETATM   13  C38 F22 A   1      28.376  -5.626  77.247  1.00  0.00           C
HETATM   14  C41 F22 A   1      27.137  -5.634  78.156  1.00  0.00           C
HETATM   15  C44 F22 A   1      26.056  -4.732  77.643  1.00  0.00           C
HETATM   16  N45 F22 A   1      26.279  -3.807  76.623  1.00  0.00           N
HETATM   17  N46 F22 A   1      25.174  -3.173  76.371  1.00  0.00           N
HETATM   18  N47 F22 A   1      24.229  -3.669  77.205  1.00  0.00           N
HETATM   19  C48 F22 A   1      24.749  -4.648  78.027  1.00  0.00           C
HETATM   20  C49 F22 A   1      22.875  -3.139  77.169  1.00  0.00           C
HETATM   21  C52 F22 A   1      21.803  -4.241  77.088  1.00  0.00           C
HETATM   22  C55 F22 A   1      20.481  -3.885  77.792  1.00  0.00           C
HETATM   23  C58 F22 A   1      19.266  -4.562  77.139  1.00  0.00           C
HETATM   24  C61 F22 A   1      19.108  -6.032  77.577  1.00  0.00           C
HETATM   25  C64 F22 A   1      16.373  -8.304  75.220  1.00  0.00           C
HETATM   26  C65 F22 A   1      15.966  -7.126  75.748  1.00  0.00           C
HETATM   27  C66 F22 A   1      16.902  -6.280  76.537  1.00  0.00           C
HETATM   28  N67 F22 A   1      18.176  -6.780  76.699  1.00  0.00           N
HETATM   29  C68 F22 A   1      18.609  -8.005  76.103  1.00  0.00           C
HETATM   30  C69 F22 A   1      17.726  -8.742  75.405  1.00  0.00           C
HETATM   31  O71 F22 A   1      16.592  -5.199  77.057  1.00  0.00           O
HETATM   32 Br72 F22 A   1      18.255 -10.465  74.572  1.00  0.00          Br
HETATM   33  C73 F22 A   1      14.600  -6.606  75.541  1.00  0.00           C
HETATM   34  O74 F22 A   1      13.719  -7.099  74.829  1.00  0.00           O
HETATM   35  N76 F22 A   1      14.351  -5.473  76.223  1.00  0.00           N
HETATM   36  O97 F22 A   1      31.004  -5.707  75.694  1.00  0.00           O
HETATM   37  C99 F22 A   1      20.071  -8.427  76.260  1.00  0.00           C
HETATM   38  C11 F22 A   1      35.270  -6.631  74.373  1.00  0.00           C
HETATM   39  C12 F22 A   1      34.337  -7.203  73.279  1.00  0.00           C
HETATM   40  C13 F22 A   1      35.042  -7.941  72.127  1.00  0.00           C
HETATM   41  C14 F22 A   1      35.253  -9.437  72.416  1.00  0.00           C
HETATM   42  C15 F22 A   1      36.347  -9.742  73.449  1.00  0.00           C
HETATM   43  C16 F22 A   1      36.140  -9.071  74.818  1.00  0.00           C
HETATM   44  C17 F22 A   1      36.254  -7.536  74.755  1.00  0.00           C
HETATM   45  C77 F22 A   1      13.102  -4.713  76.223  1.00  0.00           C
HETATM   46  C78 F22 A   1      13.334  -3.932  77.274  1.00  0.00           C
HETATM   47  C79 F22 A   1      12.361  -3.289  78.276  1.00  0.00           C
HETATM   48  C80 F22 A   1      11.938  -4.257  79.396  1.00  0.00           C
HETATM   49  C81 F22 A   1      11.166  -5.498  78.920  1.00  0.00           C
HETATM   50  C82 F22 A   1      11.890  -6.344  77.857  1.00  0.00           C
HETATM   51  C83 F22 A   1      11.915  -5.666  76.476  1.00  0.00           C
ENDMDL                   
CONECT    7    4
CONECT   32   30
CONECT    1    2    6   36
CONECT   10    8    9   38
CONECT    2    1    3    8
CONECT    3    2    4   11
CONECT   11    3
CONECT   12    6   13
CONECT   13   12   14
CONECT    4    3    5    7
CONECT   14   13   15
CONECT   15   14   16   19
CONECT   19   15   18
CONECT   20   18   21
CONECT    5    4    6
CONECT   21   20   22
CONECT   22   21   23
CONECT   23   22   24
CONECT   24   23   28
CONECT   25   26   30
CONECT   26   25   27   33
CONECT   27   26   28   31
CONECT   29   28   30   37
CONECT   30   25   29   32
CONECT   33   26   34   35
CONECT   37   29
CONECT   16   15   17
CONECT   17   16   18
CONECT   18   17   19   20
CONECT    6    1    5   12
CONECT   28   24   27   29
CONECT   35   33   45
CONECT    8    2   10
CONECT   31   27
CONECT   34   33
CONECT    9   10
CONECT   36    1
CONECT   38   10   39   44
CONECT   45   35   46   51
MODEL        3
HETATM    1  C1  F27 A   1      30.680  -6.198  77.067  1.00  0.00           C
HETATM    2  C2  F27 A   1      32.058  -5.741  76.774  1.00  0.00           C
HETATM    3  C3  F27 A   1      32.430  -4.438  76.892  1.00  0.00           C
HETATM    4  C4  F27 A   1      31.405  -3.477  77.258  1.00  0.00           C
HETATM    5  C5  F27 A   1      30.146  -3.869  77.482  1.00  0.00           C
HETATM    6  N6  F27 A   1      29.779  -5.222  77.389  1.00  0.00           N
HETATM    7 Br7  F27 A   1      31.814  -1.540  77.391  1.00  0.00          Br
HETATM    8  N8  F27 A   1      32.984  -6.704  76.354  1.00  0.00           N
HETATM    9  O9  F27 A   1      34.353  -6.530  78.146  1.00  0.00           O
HETATM   10  C10 F27 A   1      34.069  -7.051  77.064  1.00  0.00           C
HETATM   11  C31 F27 A   1      33.856  -3.981  76.605  1.00  0.00           C
HETATM   12  C41 F27 A   1      28.401  -5.566  77.770  1.00  0.00           C
HETATM   13  C44 F27 A   1      27.385  -4.559  77.299  1.00  0.00           C
HETATM   14  N45 F27 A   1      27.726  -3.496  76.463  1.00  0.00           N
HETATM   15  N46 F27 A   1      26.680  -2.754  76.261  1.00  0.00           N
HETATM   16  N47 F27 A   1      25.655  -3.312  76.950  1.00  0.00           N
HETATM   17  C48 F27 A   1      26.057  -4.455  77.607  1.00  0.00           C
HETATM   18  C49 F27 A   1      24.349  -2.674  76.971  1.00  0.00           C
HETATM   19  C52 F27 A   1      23.237  -3.501  76.299  1.00  0.00           C
HETATM   20  C55 F27 A   1      22.238  -4.141  77.279  1.00  0.00           C
HETATM   21  C58 F27 A   1      20.962  -4.636  76.582  1.00  0.00           C
HETATM   22  C61 F27 A   1      20.232  -5.730  77.389  1.00  0.00           C
HETATM   23  C64 F27 A   1      16.500  -6.992  75.763  1.00  0.00           C
HETATM   24  C65 F27 A   1      16.624  -5.714  76.197  1.00  0.00           C
HETATM   25  C66 F27 A   1      17.930  -5.212  76.710  1.00  0.00           C
HETATM   26  N67 F27 A   1      18.955  -6.133  76.756  1.00  0.00           N
HETATM   27  C68 F27 A   1      18.820  -7.467  76.259  1.00  0.00           C
HETATM   28  C69 F27 A   1      17.628  -7.874  75.790  1.00  0.00           C
HETATM   29  O71 F27 A   1      18.130  -4.053  77.101  1.00  0.00           O
HETATM   30 Br72 F27 A   1      17.366  -9.720  75.108  1.00  0.00          Br
HETATM   31  C73 F27 A   1      15.491  -4.762  76.174  1.00  0.00           C
HETATM   32  O74 F27 A   1      15.336  -3.805  75.411  1.00  0.00           O
HETATM   33  N76 F27 A   1      14.566  -5.011  77.118  1.00  0.00           N
HETATM   34  O97 F27 A   1      30.355  -7.391  77.028  1.00  0.00           O
HETATM   35  C99 F27 A   1      20.044  -8.388  76.251  1.00  0.00           C
HETATM   36  C11 F27 A   1      34.953  -8.167  76.478  1.00  0.00           C
HETATM   37  C12 F27 A   1      35.309  -9.183  77.589  1.00  0.00           C
HETATM   38  C13 F27 A   1      36.412 -10.195  77.231  1.00  0.00           C
HETATM   39  C14 F27 A   1      37.824  -9.682  77.561  1.00  0.00           C
HETATM   40  C15 F27 A   1      38.346  -8.587  76.619  1.00  0.00           C
HETATM   41  C16 F27 A   1      37.446  -7.344  76.522  1.00  0.00           C
HETATM   42  C17 F27 A   1      36.167  -7.595  75.700  1.00  0.00           C
HETATM   43  C77 F27 A   1      13.339  -4.260  77.374  1.00  0.00           C
HETATM   44  C78 F27 A   1      13.629  -3.150  78.410  1.00  0.00           C
HETATM   45  C79 F27 A   1      12.399  -2.578  79.134  1.00  0.00           C
HETATM   46  C80 F27 A   1      12.024  -3.381  80.393  1.00  0.00           C
HETATM   47  C81 F27 A   1      11.376  -4.749  80.123  1.00  0.00           C
HETATM   48  C82 F27 A   1      12.202  -5.690  79.228  1.00  0.00           C
HETATM   49  C83 F27 A   1      12.213  -5.242  77.757  1.00  0.00           C
ENDMDL           
CONECT    7    4 
CONECT   30   28
CONECT    1    2    6   34
CONECT   10    8    9   36
CONECT    2    1    3    8
CONECT    3    2    4   11
CONECT   11    3
CONECT    4    3    5    7
CONECT   12    6   13
CONECT   13   12   14   17
CONECT   17   13   16
CONECT   18   16   19
CONECT    5    4    6
CONECT   19   18   20
CONECT   20   19   21
CONECT   21   20   22
CONECT   22   21   26
CONECT   23   24   28
CONECT   24   23   25   31
CONECT   25   24   26   29
CONECT   27   26   28   35
CONECT   28   23   27   30
CONECT   31   24   32   33
CONECT   35   27
CONECT   14   13   15
CONECT   15   14   16
CONECT   16   15   17   18
CONECT    6    1    5   12
CONECT   26   22   25   27
CONECT   33   31   43
CONECT    8    2   10
CONECT   29   25
CONECT   32   31
CONECT    9   10
CONECT   34    1
CONECT   36   10   37   42
CONECT   43   33   44   49
MODEL        4
HETATM    1  C1  F28 A   1      30.378  -4.290  76.723  1.00  0.00           C
HETATM    2  C2  F28 A   1      31.379  -5.382  76.623  1.00  0.00           C
HETATM    3  C3  F28 A   1      31.048  -6.684  76.830  1.00  0.00           C
HETATM    4  C4  F28 A   1      29.677  -6.978  77.201  1.00  0.00           C
HETATM    5  C5  F28 A   1      28.787  -5.995  77.374  1.00  0.00           C
HETATM    6  N6  F28 A   1      29.136  -4.647  77.176  1.00  0.00           N
HETATM    7 Br7  F28 A   1      29.058  -8.846  77.461  1.00  0.00          Br
HETATM    8  N8  F28 A   1      32.689  -5.051  76.242  1.00  0.00           N
HETATM    9  O9  F28 A   1      33.671  -5.264  78.274  1.00  0.00           O
HETATM   10  C10 F28 A   1      33.743  -4.995  77.071  1.00  0.00           C
HETATM   11  C31 F28 A   1      32.076  -7.801  76.695  1.00  0.00           C
HETATM   12  C35 F28 A   1      28.082  -3.653  77.462  1.00  0.00           C
HETATM   13  C44 F28 A   1      26.659  -4.137  77.331  1.00  0.00           C
HETATM   14  N45 F28 A   1      26.108  -5.053  78.228  1.00  0.00           N
HETATM   15  N46 F28 A   1      24.876  -5.291  77.899  1.00  0.00           N
HETATM   16  N47 F28 A   1      24.594  -4.529  76.816  1.00  0.00           N
HETATM   17  C48 F28 A   1      25.698  -3.798  76.419  1.00  0.00           C
HETATM   18  C49 F28 A   1      23.273  -4.611  76.212  1.00  0.00           C
HETATM   19  C52 F28 A   1      22.233  -3.725  76.924  1.00  0.00           C
HETATM   20  C55 F28 A   1      20.990  -3.420  76.069  1.00  0.00           C
HETATM   21  C58 F28 A   1      19.149  -4.744  77.247  1.00  0.00           C
HETATM   22  C64 F28 A   1      16.034  -7.928  75.313  1.00  0.00           C
HETATM   23  C65 F28 A   1      16.250  -6.656  75.887  1.00  0.00           C
HETATM   24  C66 F28 A   1      17.547  -6.359  76.372  1.00  0.00           C
HETATM   25  N67 F28 A   1      18.563  -7.256  76.320  1.00  0.00           N
HETATM   26  C68 F28 A   1      18.341  -8.469  75.773  1.00  0.00           C
HETATM   27  C69 F28 A   1      17.089  -8.855  75.254  1.00  0.00           C
HETATM   28  O71 F28 A   1      17.806  -5.128  76.947  1.00  0.00           O
HETATM   29 Br72 F28 A   1      16.809 -10.575  74.483  1.00  0.00          Br
HETATM   30  C73 F28 A   1      15.135  -5.653  75.923  1.00  0.00           C
HETATM   31  O74 F28 A   1      15.137  -4.670  75.180  1.00  0.00           O
HETATM   32  N76 F28 A   1      14.163  -5.902  76.814  1.00  0.00           N
HETATM   33  O97 F28 A   1      30.633  -3.132  76.370  1.00  0.00           O
HETATM   34  C99 F28 A   1      19.528  -9.409  75.738  1.00  0.00           C
HETATM   35 C101 F28 A   1      19.994  -4.588  75.970  1.00  0.00           C
HETATM   36  C11 F28 A   1      35.093  -4.604  76.441  1.00  0.00           C
HETATM   37  C12 F28 A   1      35.618  -5.758  75.556  1.00  0.00           C
HETATM   38  C13 F28 A   1      37.080  -5.628  75.094  1.00  0.00           C
HETATM   39  C14 F28 A   1      38.078  -6.233  76.095  1.00  0.00           C
HETATM   40  C15 F28 A   1      38.280  -5.411  77.376  1.00  0.00           C
HETATM   41  C16 F28 A   1      36.993  -5.140  78.175  1.00  0.00           C
HETATM   42  C17 F28 A   1      36.087  -4.086  77.512  1.00  0.00           C
HETATM   43  C77 F28 A   1      12.958  -5.103  77.027  1.00  0.00           C
HETATM   44  C78 F28 A   1      13.374  -3.670  77.425  1.00  0.00           C
HETATM   45  C79 F28 A   1      12.275  -2.824  78.089  1.00  0.00           C
HETATM   46  C80 F28 A   1      12.223  -3.013  79.616  1.00  0.00           C
HETATM   47  C81 F28 A   1      11.640  -4.355  80.085  1.00  0.00           C
HETATM   48  C82 F28 A   1      12.337  -5.601  79.509  1.00  0.00           C
HETATM   49  C83 F28 A   1      12.019  -5.822  78.020  1.00  0.00           C
ENDMDL           
CONECT    7    4 
CONECT   29   27
CONECT    1    2    6   33
CONECT   10    8    9   36
CONECT   35   20   21
CONECT    2    1    3    8
CONECT    3    2    4   11
CONECT   11    3
CONECT   12    6   13
CONECT    4    3    5    7
CONECT   13   12   14   17
CONECT   17   13   16
CONECT   18   16   19
CONECT    5    4    6
CONECT   19   18   20
CONECT   20   19   35
CONECT   21   28   35
CONECT   22   23   27
CONECT   23   22   24   30
CONECT   24   23   25   28
CONECT   26   25   27   34
CONECT   27   22   26   29
CONECT   30   23   31   32
CONECT   34   26
CONECT   14   13   15
CONECT   15   14   16
CONECT   16   15   17   18
CONECT    6    1    5   12
CONECT   25   24   26
CONECT   32   30   43
CONECT    8    2   10
CONECT   28   21   24
CONECT   31   30
CONECT    9   10
CONECT   33    1
CONECT   36   10   37   42
CONECT   43   32   44   49
MODEL        5
HETATM    1  C1  F30 A   1      30.493  -4.138  76.893  1.00  0.00           C
HETATM    2  C2  F30 A   1      31.510  -5.218  76.828  1.00  0.00           C
HETATM    3  C3  F30 A   1      31.172  -6.531  76.953  1.00  0.00           C
HETATM    4  C4  F30 A   1      29.778  -6.850  77.199  1.00  0.00           C
HETATM    5  C5  F30 A   1      28.862  -5.882  77.315  1.00  0.00           C
HETATM    6  N6  F30 A   1      29.213  -4.530  77.177  1.00  0.00           N
HETATM    7 Br7  F30 A   1      29.160  -8.730  77.358  1.00  0.00          Br
HETATM    8  N8  F30 A   1      32.844  -4.867  76.567  1.00  0.00           N
HETATM    9  O9  F30 A   1      33.758  -5.576  78.517  1.00  0.00           O
HETATM   10  C10 F30 A   1      33.873  -5.034  77.413  1.00  0.00           C
HETATM   11  C31 F30 A   1      32.220  -7.634  76.852  1.00  0.00           C
HETATM   12  C35 F30 A   1      28.119  -3.556  77.317  1.00  0.00           C
HETATM   13  C38 F30 A   1      26.743  -4.132  76.920  1.00  0.00           C
HETATM   14  C41 F30 A   1      25.759  -3.095  76.351  1.00  0.00           C
HETATM   15  C44 F30 A   1      24.379  -3.658  76.205  1.00  0.00           C
HETATM   16  N45 F30 A   1      24.153  -5.009  75.946  1.00  0.00           N
HETATM   17  N46 F30 A   1      22.877  -5.220  75.849  1.00  0.00           N
HETATM   18  N47 F30 A   1      22.262  -4.025  76.024  1.00  0.00           N
HETATM   19  C48 F30 A   1      23.175  -3.017  76.252  1.00  0.00           C
HETATM   20  C49 F30 A   1      20.815  -3.935  75.952  1.00  0.00           C
HETATM   21  C52 F30 A   1      20.111  -5.189  76.502  1.00  0.00           C
HETATM   22  C58 F30 A   1      18.931  -4.893  77.449  1.00  0.00           C
HETATM   23  C64 F30 A   1      16.104  -8.159  75.222  1.00  0.00           C
HETATM   24  C65 F30 A   1      16.237  -6.866  75.770  1.00  0.00           C
HETATM   25  C66 F30 A   1      17.488  -6.515  76.336  1.00  0.00           C
HETATM   26  N67 F30 A   1      18.529  -7.381  76.398  1.00  0.00           N
HETATM   27  C68 F30 A   1      18.380  -8.620  75.882  1.00  0.00           C
HETATM   28  C69 F30 A   1      17.184  -9.057  75.279  1.00  0.00           C
HETATM   29  O71 F30 A   1      17.679  -5.250  76.859  1.00  0.00           O
HETATM   30 Br72 F30 A   1      17.011 -10.811  74.551  1.00  0.00          Br
HETATM   31  C73 F30 A   1      15.076  -5.916  75.678  1.00  0.00           C
HETATM   32  O74 F30 A   1      14.851  -5.315  74.625  1.00  0.00           O
HETATM   33  N76 F30 A   1      14.276  -5.832  76.749  1.00  0.00           N
HETATM   34  O97 F30 A   1      30.766  -2.952  76.673  1.00  0.00           O
HETATM   35  C99 F30 A   1      19.585  -9.532  75.984  1.00  0.00           C
HETATM   36  C11 F30 A   1      35.248  -4.535  76.934  1.00  0.00           C
HETATM   37  C12 F30 A   1      36.347  -5.571  77.273  1.00  0.00           C
HETATM   38  C13 F30 A   1      37.796  -5.076  77.117  1.00  0.00           C
HETATM   39  C14 F30 A   1      38.339  -4.405  78.390  1.00  0.00           C
HETATM   40  C15 F30 A   1      37.761  -3.013  78.680  1.00  0.00           C
HETATM   41  C16 F30 A   1      36.228  -2.965  78.798  1.00  0.00           C
HETATM   42  C17 F30 A   1      35.521  -3.094  77.435  1.00  0.00           C
HETATM   43  C77 F30 A   1      13.050  -5.044  76.864  1.00  0.00           C
HETATM   44  C78 F30 A   1      13.413  -3.628  77.362  1.00  0.00           C
HETATM   45  C79 F30 A   1      12.250  -2.818  77.958  1.00  0.00           C
HETATM   46  C80 F30 A   1      12.054  -3.079  79.463  1.00  0.00           C
HETATM   47  C81 F30 A   1      11.435  -4.442  79.810  1.00  0.00           C
HETATM   48  C82 F30 A   1      12.190  -5.659  79.244  1.00  0.00           C
HETATM   49  C83 F30 A   1      12.019  -5.806  77.722  1.00  0.00           C
ENDMDL           
CONECT    7    4 
CONECT   30   28
CONECT    1    2    6   34
CONECT   10    8    9   36
CONECT    2    1    3    8
CONECT    3    2    4   11
CONECT   11    3
CONECT   12    6   13
CONECT   13   12   14
CONECT    4    3    5    7
CONECT   14   13   15
CONECT   15   14   16   19
CONECT   19   15   18
CONECT   20   18   21
CONECT    5    4    6
CONECT   21   20   22
CONECT   22   21   29
CONECT   23   24   28
CONECT   24   23   25   31
CONECT   25   24   26   29
CONECT   27   26   28   35
CONECT   28   23   27   30
CONECT   31   24   32   33
CONECT   35   27
CONECT   16   15   17
CONECT   17   16   18
CONECT   18   17   19   20
CONECT    6    1    5   12
CONECT   26   25   27
CONECT   33   31   43
CONECT    8    2   10
CONECT   29   22   25
CONECT   32   31
CONECT    9   10
CONECT   34    1
CONECT   36   10   37   42
CONECT   43   33   44   49
MODEL        6
HETATM    1  C1  F31 A   1      27.407  -3.220  76.326  1.00  0.00           C
HETATM    2  C2  F31 A   1      28.285  -4.059  77.181  1.00  0.00           C
HETATM    3  C3  F31 A   1      27.783  -4.928  78.098  1.00  0.00           C
HETATM    4  C4  F31 A   1      26.342  -4.987  78.250  1.00  0.00           C
HETATM    5  C5  F31 A   1      25.542  -4.188  77.536  1.00  0.00           C
HETATM    6  N6  F31 A   1      26.065  -3.281  76.596  1.00  0.00           N
HETATM    7 Br7  F31 A   1      25.500  -6.252  79.527  1.00  0.00          Br
HETATM    8  N8  F31 A   1      29.671  -3.980  76.981  1.00  0.00           N
HETATM    9  O9  F31 A   1      30.056  -6.184  76.621  1.00  0.00           O
HETATM   10  C10 F31 A   1      30.471  -5.026  76.725  1.00  0.00           C
HETATM   11  C31 F31 A   1      28.685  -5.816  78.950  1.00  0.00           C
HETATM   12  C35 F31 A   1      25.095  -2.401  75.915  1.00  0.00           C
HETATM   13  C44 F31 A   1      23.652  -2.841  75.981  1.00  0.00           C
HETATM   14  N45 F31 A   1      23.013  -3.501  74.927  1.00  0.00           N
HETATM   15  N46 F31 A   1      21.777  -3.730  75.246  1.00  0.00           N
HETATM   16  N47 F31 A   1      21.580  -3.208  76.479  1.00  0.00           N
HETATM   17  C48 F31 A   1      22.734  -2.630  76.970  1.00  0.00           C
HETATM   18  C49 F31 A   1      20.264  -3.270  77.088  1.00  0.00           C
HETATM   19  C52 F31 A   1      19.461  -4.459  76.536  1.00  0.00           C
HETATM   20  C58 F31 A   1      18.360  -4.961  77.480  1.00  0.00           C
HETATM   21  C64 F31 A   1      16.111  -8.518  75.089  1.00  0.00           C
HETATM   22  C65 F31 A   1      16.053  -7.221  75.641  1.00  0.00           C
HETATM   23  C66 F31 A   1      17.232  -6.693  76.220  1.00  0.00           C
HETATM   24  N67 F31 A   1      18.384  -7.405  76.306  1.00  0.00           N
HETATM   25  C68 F31 A   1      18.416  -8.656  75.795  1.00  0.00           C
HETATM   26  C69 F31 A   1      17.306  -9.255  75.168  1.00  0.00           C
HETATM   27  O71 F31 A   1      17.240  -5.401  76.714  1.00  0.00           O
HETATM   28 Br72 F31 A   1      17.394 -11.014  74.440  1.00  0.00          Br
HETATM   29  C73 F31 A   1      14.773  -6.446  75.542  1.00  0.00           C
HETATM   30  O74 F31 A   1      14.040  -6.574  74.559  1.00  0.00           O
HETATM   31  N76 F31 A   1      14.456  -5.688  76.601  1.00  0.00           N
HETATM   32  O97 F31 A   1      27.849  -2.547  75.388  1.00  0.00           O
HETATM   33  C99 F31 A   1      19.734  -9.393  75.921  1.00  0.00           C
HETATM   34  C11 F31 A   1      31.965  -4.716  76.523  1.00  0.00           C
HETATM   35  C12 F31 A   1      32.635  -5.857  75.721  1.00  0.00           C
HETATM   36  C13 F31 A   1      34.174  -5.839  75.698  1.00  0.00           C
HETATM   37  C14 F31 A   1      34.798  -6.597  76.882  1.00  0.00           C
HETATM   38  C15 F31 A   1      34.688  -5.879  78.234  1.00  0.00           C
HETATM   39  C16 F31 A   1      33.252  -5.531  78.663  1.00  0.00           C
HETATM   40  C17 F31 A   1      32.656  -4.357  77.864  1.00  0.00           C
HETATM   41  C77 F31 A   1      13.252  -4.876  76.759  1.00  0.00           C
HETATM   42  C78 F31 A   1      13.575  -3.664  77.660  1.00  0.00           C
HETATM   43  C79 F31 A   1      12.362  -2.966  78.297  1.00  0.00           C
HETATM   44  C80 F31 A   1      11.934  -3.605  79.632  1.00  0.00           C
HETATM   45  C81 F31 A   1      11.230  -4.965  79.506  1.00  0.00           C
HETATM   46  C82 F31 A   1      12.032  -6.038  78.748  1.00  0.00           C
HETATM   47  C83 F31 A   1      12.089  -5.771  77.235  1.00  0.00           C
ENDMDL           
CONECT    7    4 
CONECT   28   26 
CONECT    1    2    6   32
CONECT   10    8    9   34
CONECT    2    1    3    8
CONECT    3    2    4   11
CONECT   11    3
CONECT   12    6   13
CONECT    4    3    5    7
CONECT   13   12   14   17
CONECT   17   13   16
CONECT   18   16   19
CONECT    5    4    6
CONECT   19   18   20
CONECT   20   19   27
CONECT   21   22   26
CONECT   22   21   23   29
CONECT   23   22   24   27
CONECT   25   24   26   33
CONECT   26   21   25   28
CONECT   29   22   30   31
CONECT   33   25
CONECT   14   13   15
CONECT   15   14   16
CONECT   16   15   17   18
CONECT    6    1    5   12
CONECT   24   23   25
CONECT   31   29   41
CONECT    8    2   10
CONECT   27   20   23
CONECT   30   29
CONECT    9   10
CONECT   32    1
CONECT   34   10   35   40
CONECT   41   31   42   47
MODEL        7
HETATM    1  C1  F25 A   1      30.864  -4.362  77.285  1.00  0.00           C
HETATM    2  C2  F25 A   1      31.857  -5.443  77.509  1.00  0.00           C
HETATM    3  C3  F25 A   1      31.488  -6.750  77.603  1.00  0.00           C
HETATM    4  C4  F25 A   1      30.072  -7.060  77.518  1.00  0.00           C
HETATM    5  C5  F25 A   1      29.164  -6.089  77.369  1.00  0.00           C
HETATM    6  N6  F25 A   1      29.550  -4.744  77.273  1.00  0.00           N
HETATM    7 Br7  F25 A   1      29.423  -8.934  77.591  1.00  0.00          Br
HETATM    8  N8  F25 A   1      33.219  -5.104  77.552  1.00  0.00           N
HETATM    9  O9  F25 A   1      33.907  -6.254  75.722  1.00  0.00           O
HETATM   10  C10 F25 A   1      34.156  -5.527  76.688  1.00  0.00           C
HETATM   11  C31 F25 A   1      32.517  -7.859  77.795  1.00  0.00           C
HETATM   12  C35 F25 A   1      28.470  -3.763  77.092  1.00  0.00           C
HETATM   13  C38 F25 A   1      27.085  -4.433  77.147  1.00  0.00           C
HETATM   14  C41 F25 A   1      26.036  -3.705  76.292  1.00  0.00           C
HETATM   15  C44 F25 A   1      24.639  -4.045  76.716  1.00  0.00           C
HETATM   16  N45 F25 A   1      24.371  -4.742  77.894  1.00  0.00           N
HETATM   17  N46 F25 A   1      23.088  -4.877  78.031  1.00  0.00           N
HETATM   18  N47 F25 A   1      22.509  -4.279  76.962  1.00  0.00           N
HETATM   19  C48 F25 A   1      23.453  -3.746  76.110  1.00  0.00           C
HETATM   20  C49 F25 A   1      21.063  -4.246  76.844  1.00  0.00           C
HETATM   21  C52 F25 A   1      20.518  -5.588  76.335  1.00  0.00           C
HETATM   22  C64 F25 A   1      16.407  -8.259  74.998  1.00  0.00           C
HETATM   23  C65 F25 A   1      16.099  -7.052  75.524  1.00  0.00           C
HETATM   24  C66 F25 A   1      17.112  -6.261  76.269  1.00  0.00           C
HETATM   25  N67 F25 A   1      18.354  -6.846  76.400  1.00  0.00           N
HETATM   26  C68 F25 A   1      18.686  -8.100  75.800  1.00  0.00           C
HETATM   27  C69 F25 A   1      17.737  -8.779  75.130  1.00  0.00           C
HETATM   28  O71 F25 A   1      16.903  -5.137  76.748  1.00  0.00           O
HETATM   29 Br72 F25 A   1      18.120 -10.537  74.291  1.00  0.00          Br
HETATM   30  C73 F25 A   1      14.741  -6.490  75.434  1.00  0.00           C
HETATM   31  O74 F25 A   1      13.888  -6.751  74.579  1.00  0.00           O
HETATM   32  N76 F25 A   1      14.471  -5.609  76.414  1.00  0.00           N
HETATM   33  O97 F25 A   1      31.189  -3.184  77.091  1.00  0.00           O
HETATM   34  C99 F25 A   1      19.374  -6.139  77.210  1.00  0.00           C
HETATM   35  C95 F25 A   1      20.122  -8.617  75.923  1.00  0.00           C
HETATM   36  C11 F25 A   1      35.592  -5.031  76.937  1.00  0.00           C
HETATM   37  C12 F25 A   1      36.142  -5.622  78.258  1.00  0.00           C
HETATM   38  C13 F25 A   1      37.609  -5.284  78.573  1.00  0.00           C
HETATM   39  C14 F25 A   1      37.764  -3.968  79.355  1.00  0.00           C
HETATM   40  C15 F25 A   1      37.513  -2.698  78.529  1.00  0.00           C
HETATM   41  C16 F25 A   1      36.131  -2.630  77.859  1.00  0.00           C
HETATM   42  C17 F25 A   1      35.946  -3.694  76.761  1.00  0.00           C
HETATM   43  C77 F25 A   1      13.232  -4.858  76.602  1.00  0.00           C
HETATM   44  C78 F25 A   1      13.469  -3.739  77.640  1.00  0.00           C
HETATM   45  C79 F25 A   1      12.199  -3.138  78.267  1.00  0.00           C
HETATM   46  C80 F25 A   1      11.731  -3.912  79.513  1.00  0.00           C
HETATM   47  C81 F25 A   1      11.091  -5.279  79.225  1.00  0.00           C
HETATM   48  C82 F25 A   1      11.966  -6.246  78.408  1.00  0.00           C
HETATM   49  C83 F25 A   1      12.082  -5.833  76.930  1.00  0.00           C
ENDMDL           
CONECT    7    4 
CONECT   29   27
CONECT    1    2    6   33
CONECT   10    8    9   36
CONECT    2    1    3    8
CONECT    3    2    4   11
CONECT   11    3
CONECT   12    6   13
CONECT   13   12   14
CONECT    4    3    5    7
CONECT   14   13   15
CONECT   15   14   16   19
CONECT   19   15   18
CONECT   20   18   21
CONECT    5    4    6
CONECT   21   20   34
CONECT   22   23   27
CONECT   23   22   24   30
CONECT   24   23   25   28
CONECT   26   25   27   35
CONECT   27   22   26   29
CONECT   30   23   31   32
CONECT   35   26
CONECT   34   21   25
CONECT   16   15   17
CONECT   17   16   18
CONECT   18   17   19   20
CONECT    6    1    5   12
CONECT   25   24   26   34
CONECT   32   30   43
CONECT    8    2   10
CONECT   28   24
CONECT   31   30
CONECT    9   10
CONECT   33    1
CONECT   36   10   37   42
CONECT   43   32   44   49
MODEL        8
HETATM    1  C1  F32 A   1      27.194  -5.608  78.286  1.00  0.00           C
HETATM    2  C2  F32 A   1      28.114  -6.761  78.201  1.00  0.00           C
HETATM    3  C3  F32 A   1      27.812  -7.973  78.745  1.00  0.00           C
HETATM    4  C4  F32 A   1      26.555  -8.090  79.461  1.00  0.00           C
HETATM    5  C5  F32 A   1      25.722  -7.048  79.565  1.00  0.00           C
HETATM    6  N6  F32 A   1      26.034  -5.808  78.982  1.00  0.00           N
HETATM    7 Br7  F32 A   1      26.032  -9.795  80.331  1.00  0.00          Br
HETATM    8  N8  F32 A   1      29.317  -6.521  77.524  1.00  0.00           N
HETATM    9  O9  F32 A   1      30.149  -4.986  78.965  1.00  0.00           O
HETATM   10  C10 F32 A   1      30.235  -5.623  77.911  1.00  0.00           C
HETATM   11  C31 F32 A   1      28.732  -9.181  78.619  1.00  0.00           C
HETATM   12  C41 F32 A   1      25.017  -4.751  79.085  1.00  0.00           C
HETATM   13  C44 F32 A   1      24.045  -4.750  77.934  1.00  0.00           C
HETATM   14  N45 F32 A   1      24.298  -4.023  76.769  1.00  0.00           N
HETATM   15  N46 F32 A   1      23.308  -4.167  75.943  1.00  0.00           N
HETATM   16  N47 F32 A   1      22.402  -4.973  76.546  1.00  0.00           N
HETATM   17  C48 F32 A   1      22.833  -5.366  77.796  1.00  0.00           C
HETATM   18  C49 F32 A   1      21.163  -5.303  75.865  1.00  0.00           C
HETATM   19  C52 F32 A   1      20.025  -5.684  76.829  1.00  0.00           C
HETATM   20  C64 F32 A   1      16.016  -8.205  75.206  1.00  0.00           C
HETATM   21  C65 F32 A   1      16.065  -7.239  76.152  1.00  0.00           C
HETATM   22  C66 F32 A   1      17.345  -6.901  76.832  1.00  0.00           C
HETATM   23  N67 F32 A   1      18.456  -7.596  76.401  1.00  0.00           N
HETATM   24  C68 F32 A   1      18.383  -8.654  75.443  1.00  0.00           C
HETATM   25  C69 F32 A   1      17.201  -8.937  74.867  1.00  0.00           C
HETATM   26  O71 F32 A   1      17.454  -6.063  77.738  1.00  0.00           O
HETATM   27 Br72 F32 A   1      17.031 -10.384  73.518  1.00  0.00          Br
HETATM   28  C73 F32 A   1      14.878  -6.438  76.512  1.00  0.00           C
HETATM   29  O74 F32 A   1      14.709  -5.797  77.553  1.00  0.00           O
HETATM   30  N76 F32 A   1      13.927  -6.444  75.561  1.00  0.00           N
HETATM   31  O97 F32 A   1      27.463  -4.518  77.767  1.00  0.00           O
HETATM   32  C99 F32 A   1      19.778  -7.204  76.943  1.00  0.00           C
HETATM   33  C89 F32 A   1      19.649  -9.454  75.121  1.00  0.00           C
HETATM   34  C11 F32 A   1      31.428  -5.395  76.963  1.00  0.00           C
HETATM   35  C12 F32 A   1      32.256  -6.696  76.838  1.00  0.00           C
HETATM   36  C13 F32 A   1      33.639  -6.543  76.179  1.00  0.00           C
HETATM   37  C14 F32 A   1      34.745  -6.195  77.188  1.00  0.00           C
HETATM   38  C15 F32 A   1      34.706  -4.751  77.707  1.00  0.00           C
HETATM   39  C16 F32 A   1      33.381  -4.345  78.375  1.00  0.00           C
HETATM   40  C17 F32 A   1      32.238  -4.134  77.363  1.00  0.00           C
HETATM   41  C77 F32 A   1      12.662  -5.709  75.570  1.00  0.00           C
HETATM   42  C78 F32 A   1      12.961  -4.196  75.642  1.00  0.00           C
HETATM   43  C79 F32 A   1      13.098  -3.300  76.975  1.00  0.00           C
HETATM   44  C80 F32 A   1      11.708  -3.158  77.622  1.00  0.00           C
HETATM   45  C81 F32 A   1      11.213  -4.405  78.373  1.00  0.00           C
HETATM   46  C82 F32 A   1      12.010  -5.691  78.093  1.00  0.00           C
HETATM   47  C83 F32 A   1      11.746  -6.256  76.686  1.00  0.00           C
ENDMDL           
CONECT    7    4 
CONECT   27   25 
CONECT    1    2    6   31
CONECT   10    8    9   34
CONECT    2    1    3    8
CONECT    3    2    4   11
CONECT   11    3
CONECT    4    3    5    7
CONECT   12    6   13
CONECT   13   12   14   17
CONECT   17   13   16
CONECT   18   16   19
CONECT    5    4    6
CONECT   19   18   32
CONECT   20   21   25
CONECT   21   20   22   28
CONECT   22   21   23   26
CONECT   24   23   25   33
CONECT   25   20   24   27
CONECT   28   21   29   30
CONECT   33   24
CONECT   32   19   23
CONECT   14   13   15
CONECT   15   14   16
CONECT   16   15   17   18
CONECT    6    1    5   12
CONECT   23   22   24   32
CONECT   30   28   41
CONECT    8    2   10
CONECT   26   22
CONECT   29   28
CONECT    9   10
CONECT   31    1
CONECT   34   10   35   40
CONECT   41   30   42   47
MODEL        9
ATOM      1  N   MET R   1       9.014   7.672  80.842  1.00  0.00           N
ATOM      2  CA  MET R   1       9.499   7.458  79.483  1.00  0.00           C
ATOM      3  C   MET R   1       8.343   7.500  78.488  1.00  0.00           C
ATOM      4  O   MET R   1       7.525   6.582  78.434  1.00  0.00           O
ATOM      5  CB  MET R   1      10.237   6.122  79.384  1.00  0.00           C
ATOM      6  CG  MET R   1      11.552   6.081  80.145  1.00  0.00           C
ATOM      7  SD  MET R   1      11.322   5.971  81.930  1.00  0.00           S
ATOM      8  CE  MET R   1      12.981   5.555  82.461  1.00  0.00           C
ATOM      9  N   LYS R   2       8.284   8.571  77.697  1.00  0.00           N
ATOM     10  CA  LYS R   2       7.199   8.757  76.741  1.00  0.00           C
ATOM     11  C   LYS R   2       7.523   8.148  75.382  1.00  0.00           C
ATOM     12  O   LYS R   2       6.697   7.432  74.806  1.00  0.00           O
ATOM     13  CB  LYS R   2       6.875  10.249  76.581  1.00  0.00           C
ATOM     14  CG  LYS R   2       6.056  10.856  77.718  1.00  0.00           C
ATOM     15  CD  LYS R   2       6.934  11.424  78.824  1.00  0.00           C
ATOM     16  CE  LYS R   2       6.114  12.210  79.833  1.00  0.00           C
ATOM     17  NZ  LYS R   2       5.160  11.339  80.575  1.00  0.00           N
ATOM     18  N   ASP R   3       8.715   8.427  74.851  1.00  0.00           N
ATOM     19  CA  ASP R   3       9.096   7.878  73.555  1.00  0.00           C
ATOM     20  C   ASP R   3       9.458   6.399  73.635  1.00  0.00           C
ATOM     21  O   ASP R   3       9.272   5.670  72.653  1.00  0.00           O
ATOM     22  CB  ASP R   3      10.251   8.690  72.957  1.00  0.00           C
ATOM     23  CG  ASP R   3      11.432   8.825  73.903  1.00  0.00           C
ATOM     24  OD1 ASP R   3      11.319   8.411  75.075  1.00  0.00           O
ATOM     25  OD2 ASP R   3      12.479   9.349  73.470  1.00  0.00           O
ATOM     26  N   TYR R   4       9.982   5.944  74.776  1.00  0.00           N
ATOM     27  CA  TYR R   4      10.329   4.532  74.927  1.00  0.00           C
ATOM     28  C   TYR R   4       9.079   3.662  75.004  1.00  0.00           C
ATOM     29  O   TYR R   4       8.979   2.640  74.316  1.00  0.00           O
ATOM     30  CB  TYR R   4      11.199   4.332  76.169  1.00  0.00           C
ATOM     31  CG  TYR R   4      12.567   4.974  76.087  1.00  0.00           C
ATOM     32  CD1 TYR R   4      13.591   4.381  75.357  1.00  0.00           C
ATOM     33  CD2 TYR R   4      12.838   6.162  76.754  1.00  0.00           C
ATOM     34  CE1 TYR R   4      14.845   4.965  75.283  1.00  0.00           C
ATOM     35  CE2 TYR R   4      14.088   6.753  76.686  1.00  0.00           C
ATOM     36  CZ  TYR R   4      15.087   6.149  75.950  1.00  0.00           C
ATOM     37  OH  TYR R   4      16.332   6.730  75.880  1.00  0.00           O
ATOM     38  N   MET R   5       8.117   4.049  75.838  1.00  0.00           N
ATOM     39  CA  MET R   5       6.896   3.275  76.008  1.00  0.00           C
ATOM     40  C   MET R   5       5.940   3.528  74.850  1.00  0.00           C
ATOM     41  O   MET R   5       5.657   4.679  74.505  1.00  0.00           O
ATOM     42  CB  MET R   5       6.222   3.626  77.334  1.00  0.00           C
ATOM     43  CG  MET R   5       7.003   3.194  78.563  1.00  0.00           C
ATOM     44  SD  MET R   5       6.174   3.630  80.103  1.00  0.00           S
ATOM     45  CE  MET R   5       7.384   3.082  81.305  1.00  0.00           C
ATOM     46  N   ILE R   6       5.444   2.449  74.250  1.00  0.00           N
ATOM     47  CA  ILE R   6       4.484   2.511  73.154  1.00  0.00           C
ATOM     48  C   ILE R   6       3.166   1.932  73.646  1.00  0.00           C
ATOM     49  O   ILE R   6       3.127   0.804  74.155  1.00  0.00           O
ATOM     50  CB  ILE R   6       4.998   1.754  71.916  1.00  0.00           C
ATOM     51  CG1 ILE R   6       6.287   2.397  71.401  1.00  0.00           C
ATOM     52  CG2 ILE R   6       3.945   1.731  70.819  1.00  0.00           C
ATOM     53  CD1 ILE R   6       7.003   1.574  70.359  1.00  0.00           C
ATOM     54  N   LEU R   7       2.088   2.698  73.494  1.00  0.00           N
ATOM     55  CA  LEU R   7       0.767   2.320  73.989  1.00  0.00           C
ATOM     56  C   LEU R   7      -0.138   2.028  72.798  1.00  0.00           C
ATOM     57  O   LEU R   7      -0.531   2.945  72.070  1.00  0.00           O
ATOM     58  CB  LEU R   7       0.167   3.415  74.871  1.00  0.00           C
ATOM     59  CG  LEU R   7       0.591   3.540  76.341  1.00  0.00           C
ATOM     60  CD1 LEU R   7       1.974   4.165  76.508  1.00  0.00           C
ATOM     61  CD2 LEU R   7      -0.452   4.327  77.126  1.00  0.00           C
ATOM     62  N   SER R   8      -0.463   0.750  72.603  1.00  0.00           N
ATOM     63  CA  SER R   8      -1.413   0.332  71.580  1.00  0.00           C
ATOM     64  C   SER R   8      -2.210  -0.848  72.114  1.00  0.00           C
ATOM     65  O   SER R   8      -1.631  -1.785  72.665  1.00  0.00           O
ATOM     66  CB  SER R   8      -0.701  -0.048  70.276  1.00  0.00           C
ATOM     67  OG  SER R   8      -0.041   1.071  69.710  1.00  0.00           O
ATOM     68  N   GLY R   9      -3.530  -0.793  71.935  1.00  0.00           N
ATOM     69  CA  GLY R   9      -4.458  -1.779  72.455  1.00  0.00           C
ATOM     70  C   GLY R   9      -4.259  -3.219  72.005  1.00  0.00           C
ATOM     71  O   GLY R   9      -4.111  -4.124  72.839  1.00  0.00           O
ATOM     72  N   PRO R  10      -4.306  -3.473  70.686  1.00  0.00           N
ATOM     73  CA  PRO R  10      -3.979  -4.826  70.191  1.00  0.00           C
ATOM     74  C   PRO R  10      -2.572  -5.288  70.535  1.00  0.00           C
ATOM     75  O   PRO R  10      -2.377  -6.484  70.774  1.00  0.00           O
ATOM     76  CB  PRO R  10      -4.179  -4.699  68.675  1.00  0.00           C
ATOM     77  CG  PRO R  10      -5.193  -3.630  68.530  1.00  0.00           C
ATOM     78  CD  PRO R  10      -4.895  -2.642  69.618  1.00  0.00           C
ATOM     79  N   GLN R  11      -1.599  -4.374  70.577  1.00  0.00           N
ATOM     80  CA  GLN R  11      -0.267  -4.716  71.072  1.00  0.00           C
ATOM     81  C   GLN R  11      -0.314  -5.131  72.538  1.00  0.00           C
ATOM     82  O   GLN R  11       0.187  -6.203  72.902  1.00  0.00           O
ATOM     83  CB  GLN R  11       0.684  -3.534  70.876  1.00  0.00           C
ATOM     84  CG  GLN R  11       1.007  -3.235  69.426  1.00  0.00           C
ATOM     85  CD  GLN R  11       1.749  -4.372  68.759  1.00  0.00           C
ATOM     86  OE1 GLN R  11       1.211  -5.059  67.892  1.00  0.00           O
ATOM     87  NE2 GLN R  11       2.994  -4.583  69.170  1.00  0.00           N
ATOM     88  N   LYS R  12      -0.955  -4.305  73.380  1.00  0.00           N
ATOM     89  CA  LYS R  12      -1.063  -4.557  74.819  1.00  0.00           C
ATOM     90  C   LYS R  12      -1.796  -5.862  75.123  1.00  0.00           C
ATOM     91  O   LYS R  12      -1.536  -6.492  76.155  1.00  0.00           O
ATOM     92  CB  LYS R  12      -1.770  -3.374  75.495  1.00  0.00           C
ATOM     93  CG  LYS R  12      -1.842  -3.409  77.018  1.00  0.00           C
ATOM     94  CD  LYS R  12      -2.470  -2.139  77.569  1.00  0.00           C
ATOM     95  CE  LYS R  12      -3.969  -2.109  77.310  1.00  0.00           C
ATOM     96  NZ  LYS R  12      -4.623  -0.930  77.942  1.00  0.00           N
ATOM     97  N   THR R  13      -2.694  -6.296  74.242  1.00  0.00           N
ATOM     98  CA  THR R  13      -3.309  -7.605  74.433  1.00  0.00           C
ATOM     99  C   THR R  13      -2.406  -8.726  73.919  1.00  0.00           C
ATOM    100  O   THR R  13      -1.982  -9.600  74.687  1.00  0.00           O
ATOM    101  CB  THR R  13      -4.672  -7.653  73.739  1.00  0.00           C
ATOM    102  OG1 THR R  13      -5.529  -6.647  74.293  1.00  0.00           O
ATOM    103  CG2 THR R  13      -5.316  -9.019  73.925  1.00  0.00           C
ATOM    104  N   ALA R  14      -2.074  -8.687  72.621  1.00  0.00           N
ATOM    105  CA  ALA R  14      -1.500  -9.845  71.946  1.00  0.00           C
ATOM    106  C   ALA R  14      -0.057 -10.097  72.365  1.00  0.00           C
ATOM    107  O   ALA R  14       0.320 -11.249  72.615  1.00  0.00           O
ATOM    108  CB  ALA R  14      -1.590  -9.662  70.431  1.00  0.00           C
ATOM    109  N   VAL R  15       0.765  -9.043  72.435  1.00  0.00           N
ATOM    110  CA  VAL R  15       2.174  -9.211  72.777  1.00  0.00           C
ATOM    111  C   VAL R  15       2.317  -9.664  74.228  1.00  0.00           C
ATOM    112  O   VAL R  15       3.170 -10.499  74.548  1.00  0.00           O
ATOM    113  CB  VAL R  15       2.934  -7.901  72.497  1.00  0.00           C
ATOM    114  CG1 VAL R  15       4.417  -8.036  72.817  1.00  0.00           C
ATOM    115  CG2 VAL R  15       2.733  -7.477  71.049  1.00  0.00           C
ATOM    116  N   ALA R  16       1.441  -9.172  75.110  1.00  0.00           N
ATOM    117  CA  ALA R  16       1.458  -9.591  76.510  1.00  0.00           C
ATOM    118  C   ALA R  16       1.052 -11.051  76.668  1.00  0.00           C
ATOM    119  O   ALA R  16       1.700 -11.801  77.411  1.00  0.00           O
ATOM    120  CB  ALA R  16       0.546  -8.694  77.341  1.00  0.00           C
ATOM    121  N   VAL R  17      -0.032 -11.469  75.997  1.00  0.00           N
ATOM    122  CA  VAL R  17      -0.478 -12.861  76.093  1.00  0.00           C
ATOM    123  C   VAL R  17       0.558 -13.805  75.484  1.00  0.00           C
ATOM    124  O   VAL R  17       0.855 -14.871  76.046  1.00  0.00           O
ATOM    125  CB  VAL R  17      -1.869 -13.019  75.441  1.00  0.00           C
ATOM    126  CG1 VAL R  17      -2.264 -14.484  75.309  1.00  0.00           C
ATOM    127  CG2 VAL R  17      -2.917 -12.300  76.274  1.00  0.00           C
ATOM    128  N   LEU R  18       1.180 -13.392  74.371  1.00  0.00           N
ATOM    129  CA  LEU R  18       2.221 -14.197  73.742  1.00  0.00           C
ATOM    130  C   LEU R  18       3.457 -14.311  74.626  1.00  0.00           C
ATOM    131  O   LEU R  18       4.011 -15.407  74.774  1.00  0.00           O
ATOM    132  CB  LEU R  18       2.588 -13.601  72.382  1.00  0.00           C
ATOM    133  CG  LEU R  18       3.632 -14.357  71.557  1.00  0.00           C
ATOM    134  CD1 LEU R  18       3.129 -15.745  71.192  1.00  0.00           C
ATOM    135  CD2 LEU R  18       4.003 -13.569  70.310  1.00  0.00           C
ATOM    136  N   CYS R  19       3.884 -13.202  75.244  1.00  0.00           N
ATOM    137  CA  CYS R  19       5.043 -13.229  76.133  1.00  0.00           C
ATOM    138  C   CYS R  19       4.779 -14.075  77.370  1.00  0.00           C
ATOM    139  O   CYS R  19       5.658 -14.827  77.806  1.00  0.00           O
ATOM    140  CB  CYS R  19       5.431 -11.809  76.538  1.00  0.00           C
ATOM    141  SG  CYS R  19       6.898 -11.722  77.593  1.00  0.00           S
ATOM    142  N   THR R  20       3.565 -13.984  77.927  1.00  0.00           N
ATOM    143  CA  THR R  20       3.208 -14.783  79.097  1.00  0.00           C
ATOM    144  C   THR R  20       3.195 -16.272  78.770  1.00  0.00           C
ATOM    145  O   THR R  20       3.753 -17.080  79.525  1.00  0.00           O
ATOM    146  CB  THR R  20       1.847 -14.334  79.635  1.00  0.00           C
ATOM    147  OG1 THR R  20       1.900 -12.941  79.968  1.00  0.00           O
ATOM    148  CG2 THR R  20       1.465 -15.126  80.878  1.00  0.00           C
ATOM    149  N   LEU R  21       2.621 -16.644  77.617  1.00  0.00           N
ATOM    150  CA  LEU R  21       2.558 -18.053  77.234  1.00  0.00           C
ATOM    151  C   LEU R  21       3.941 -18.617  76.919  1.00  0.00           C
ATOM    152  O   LEU R  21       4.280 -19.722  77.370  1.00  0.00           O
ATOM    153  CB  LEU R  21       1.625 -18.226  76.035  1.00  0.00           C
ATOM    154  CG  LEU R  21       1.408 -19.659  75.543  1.00  0.00           C
ATOM    155  CD1 LEU R  21       0.746 -20.504  76.621  1.00  0.00           C
ATOM    156  CD2 LEU R  21       0.581 -19.667  74.267  1.00  0.00           C
ATOM    157  N   LEU R  22       4.759 -17.861  76.172  1.00  0.00           N
ATOM    158  CA  LEU R  22       6.107 -18.313  75.835  1.00  0.00           C
ATOM    159  C   LEU R  22       6.989 -18.422  77.071  1.00  0.00           C
ATOM    160  O   LEU R  22       7.711 -19.413  77.228  1.00  0.00           O
ATOM    161  CB  LEU R  22       6.744 -17.370  74.812  1.00  0.00           C
ATOM    162  CG  LEU R  22       6.216 -17.324  73.377  1.00  0.00           C
ATOM    163  CD1 LEU R  22       6.837 -16.149  72.643  1.00  0.00           C
ATOM    164  CD2 LEU R  22       6.480 -18.618  72.634  1.00  0.00           C
ATOM    165  N   GLY R  23       6.920 -17.437  77.974  1.00  0.00           N
ATOM    166  CA  GLY R  23       7.716 -17.494  79.188  1.00  0.00           C
ATOM    167  C   GLY R  23       7.290 -18.604  80.129  1.00  0.00           C
ATOM    168  O   GLY R  23       8.136 -19.273  80.730  1.00  0.00           O
ATOM    169  N   LEU R  24       5.977 -18.843  80.242  1.00  0.00           N
ATOM    170  CA  LEU R  24       5.479 -19.903  81.113  1.00  0.00           C
ATOM    171  C   LEU R  24       5.866 -21.281  80.583  1.00  0.00           C
ATOM    172  O   LEU R  24       6.340 -22.136  81.344  1.00  0.00           O
ATOM    173  CB  LEU R  24       3.959 -19.768  81.265  1.00  0.00           C
ATOM    174  CG  LEU R  24       3.170 -20.572  82.306  1.00  0.00           C
ATOM    175  CD1 LEU R  24       2.011 -19.732  82.812  1.00  0.00           C
ATOM    176  CD2 LEU R  24       2.631 -21.878  81.735  1.00  0.00           C
ATOM    177  N   LEU R  25       5.695 -21.509  79.274  1.00  0.00           N
ATOM    178  CA  LEU R  25       6.050 -22.807  78.711  1.00  0.00           C
ATOM    179  C   LEU R  25       7.561 -23.019  78.688  1.00  0.00           C
ATOM    180  O   LEU R  25       8.028 -24.147  78.904  1.00  0.00           O
ATOM    181  CB  LEU R  25       5.450 -22.948  77.310  1.00  0.00           C
ATOM    182  CG  LEU R  25       5.581 -24.310  76.631  1.00  0.00           C
ATOM    183  CD1 LEU R  25       4.940 -25.384  77.491  1.00  0.00           C
ATOM    184  CD2 LEU R  25       4.917 -24.273  75.267  1.00  0.00           C
ATOM    185  N   SER R  26       8.338 -21.948  78.480  1.00  0.00           N
ATOM    186  CA  SER R  26       9.792 -22.042  78.558  1.00  0.00           C
ATOM    187  C   SER R  26      10.251 -22.366  79.974  1.00  0.00           C
ATOM    188  O   SER R  26      11.165 -23.175  80.160  1.00  0.00           O
ATOM    189  CB  SER R  26      10.430 -20.740  78.078  1.00  0.00           C
ATOM    190  OG  SER R  26      11.843 -20.797  78.172  1.00  0.00           O
ATOM    191  N   ALA R  27       9.614 -21.756  80.979  1.00  0.00           N
ATOM    192  CA  ALA R  27       9.950 -22.046  82.370  1.00  0.00           C
ATOM    193  C   ALA R  27       9.599 -23.481  82.743  1.00  0.00           C
ATOM    194  O   ALA R  27      10.364 -24.139  83.457  1.00  0.00           O
ATOM    195  CB  ALA R  27       9.242 -21.061  83.298  1.00  0.00           C
ATOM    196  N   LEU R  28       8.461 -23.988  82.252  1.00  0.00           N
ATOM    197  CA  LEU R  28       8.084 -25.377  82.524  1.00  0.00           C
ATOM    198  C   LEU R  28       9.057 -26.361  81.881  1.00  0.00           C
ATOM    199  O   LEU R  28       9.500 -27.321  82.531  1.00  0.00           O
ATOM    200  CB  LEU R  28       6.658 -25.649  82.045  1.00  0.00           C
ATOM    201  CG  LEU R  28       5.514 -24.994  82.821  1.00  0.00           C
ATOM    202  CD1 LEU R  28       4.186 -25.286  82.143  1.00  0.00           C
ATOM    203  CD2 LEU R  28       5.503 -25.470  84.264  1.00  0.00           C
ATOM    204  N   GLU R  29       9.408 -26.130  80.608  1.00  0.00           N
ATOM    205  CA  GLU R  29      10.368 -26.995  79.922  1.00  0.00           C
ATOM    206  C   GLU R  29      11.747 -26.931  80.571  1.00  0.00           C
ATOM    207  O   GLU R  29      12.437 -27.954  80.682  1.00  0.00           O
ATOM    208  CB  GLU R  29      10.456 -26.606  78.445  1.00  0.00           C
ATOM    209  CG  GLU R  29       9.220 -26.948  77.632  1.00  0.00           C
ATOM    210  CD  GLU R  29       9.303 -26.435  76.210  1.00  0.00           C
ATOM    211  OE1 GLU R  29      10.247 -25.673  75.909  1.00  0.00           O
ATOM    212  OE2 GLU R  29       8.430 -26.793  75.392  1.00  0.00           O
ATOM    213  N   ASN R  30      12.148 -25.746  81.038  1.00  0.00           N
ATOM    214  CA  ASN R  30      13.451 -25.597  81.673  1.00  0.00           C
ATOM    215  C   ASN R  30      13.499 -26.272  83.039  1.00  0.00           C
ATOM    216  O   ASN R  30      14.505 -26.900  83.377  1.00  0.00           O
ATOM    217  CB  ASN R  30      13.811 -24.120  81.788  1.00  0.00           C
ATOM    218  CG  ASN R  30      14.254 -23.527  80.469  1.00  0.00           C
ATOM    219  OD1 ASN R  30      15.019 -24.143  79.727  1.00  0.00           O
ATOM    220  ND2 ASN R  30      13.775 -22.326  80.166  1.00  0.00           N
ATOM    221  N   VAL R  31      12.426 -26.160  83.833  1.00  0.00           N
ATOM    222  CA  VAL R  31      12.368 -26.865  85.117  1.00  0.00           C
ATOM    223  C   VAL R  31      12.361 -28.375  84.899  1.00  0.00           C
ATOM    224  O   VAL R  31      13.029 -29.123  85.629  1.00  0.00           O
ATOM    225  CB  VAL R  31      11.150 -26.382  85.934  1.00  0.00           C
ATOM    226  CG1 VAL R  31      10.876 -27.281  87.135  1.00  0.00           C
ATOM    227  CG2 VAL R  31      11.397 -24.978  86.441  1.00  0.00           C
ATOM    228  N   ALA R  32      11.676 -28.835  83.843  1.00  0.00           N
ATOM    229  CA  ALA R  32      11.649 -30.260  83.521  1.00  0.00           C
ATOM    230  C   ALA R  32      13.034 -30.780  83.144  1.00  0.00           C
ATOM    231  O   ALA R  32      13.479 -31.812  83.658  1.00  0.00           O
ATOM    232  CB  ALA R  32      10.651 -30.523  82.393  1.00  0.00           C
ATOM    233  N   VAL R  33      13.751 -30.054  82.281  1.00  0.00           N
ATOM    234  CA  VAL R  33      15.062 -30.541  81.858  1.00  0.00           C
ATOM    235  C   VAL R  33      16.114 -30.355  82.965  1.00  0.00           C
ATOM    236  O   VAL R  33      17.030 -31.178  83.091  1.00  0.00           O
ATOM    237  CB  VAL R  33      15.473 -29.893  80.516  1.00  0.00           C
ATOM    238  CG1 VAL R  33      15.711 -28.403  80.645  1.00  0.00           C
ATOM    239  CG2 VAL R  33      16.686 -30.596  79.903  1.00  0.00           C
ATOM    240  N   LEU R  34      15.971 -29.334  83.825  1.00  0.00           N
ATOM    241  CA  LEU R  34      16.878 -29.184  84.963  1.00  0.00           C
ATOM    242  C   LEU R  34      16.691 -30.297  85.985  1.00  0.00           C
ATOM    243  O   LEU R  34      17.677 -30.828  86.509  1.00  0.00           O
ATOM    244  CB  LEU R  34      16.691 -27.821  85.631  1.00  0.00           C
ATOM    245  CG  LEU R  34      17.338 -26.603  84.978  1.00  0.00           C
ATOM    246  CD1 LEU R  34      16.868 -25.328  85.652  1.00  0.00           C
ATOM    247  CD2 LEU R  34      18.839 -26.732  85.082  1.00  0.00           C
ATOM    248  N   TYR R  35      15.438 -30.656  86.287  1.00  0.00           N
ATOM    249  CA  TYR R  35      15.188 -31.782  87.180  1.00  0.00           C
ATOM    250  C   TYR R  35      15.648 -33.093  86.555  1.00  0.00           C
ATOM    251  O   TYR R  35      16.152 -33.976  87.257  1.00  0.00           O
ATOM    252  CB  TYR R  35      13.704 -31.850  87.543  1.00  0.00           C
ATOM    253  CG  TYR R  35      13.368 -32.961  88.512  1.00  0.00           C
ATOM    254  CD1 TYR R  35      13.693 -32.852  89.859  1.00  0.00           C
ATOM    255  CD2 TYR R  35      12.726 -34.117  88.081  1.00  0.00           C
ATOM    256  CE1 TYR R  35      13.389 -33.865  90.753  1.00  0.00           C
ATOM    257  CE2 TYR R  35      12.418 -35.137  88.967  1.00  0.00           C
ATOM    258  CZ  TYR R  35      12.753 -35.003  90.301  1.00  0.00           C
ATOM    259  OH  TYR R  35      12.448 -36.013  91.186  1.00  0.00           O
ATOM    260  N   LEU R  36      15.480 -33.229  85.235  1.00  0.00           N
ATOM    261  CA  LEU R  36      15.923 -34.428  84.530  1.00  0.00           C
ATOM    262  C   LEU R  36      17.441 -34.583  84.565  1.00  0.00           C
ATOM    263  O   LEU R  36      17.953 -35.704  84.676  1.00  0.00           O
ATOM    264  CB  LEU R  36      15.412 -34.379  83.093  1.00  0.00           C
ATOM    265  CG  LEU R  36      15.661 -35.599  82.219  1.00  0.00           C
ATOM    266  CD1 LEU R  36      15.012 -36.797  82.861  1.00  0.00           C
ATOM    267  CD2 LEU R  36      15.069 -35.350  80.852  1.00  0.00           C
ATOM    268  N   ILE R  37      18.178 -33.476  84.479  1.00  0.00           N
ATOM    269  CA  ILE R  37      19.636 -33.564  84.511  1.00  0.00           C
ATOM    270  C   ILE R  37      20.141 -33.737  85.941  1.00  0.00           C
ATOM    271  O   ILE R  37      20.983 -34.602  86.214  1.00  0.00           O
ATOM    272  CB  ILE R  37      20.262 -32.336  83.819  1.00  0.00           C
ATOM    273  CG1 ILE R  37      19.969 -32.368  82.320  1.00  0.00           C
ATOM    274  CG2 ILE R  37      21.766 -32.274  84.052  1.00  0.00           C
ATOM    275  CD1 ILE R  37      20.312 -31.086  81.600  1.00  0.00           C
ATOM    276  N   LEU R  38      19.616 -32.953  86.885  1.00  0.00           N
ATOM    277  CA  LEU R  38      20.115 -32.989  88.253  1.00  0.00           C
ATOM    278  C   LEU R  38      19.587 -34.168  89.062  1.00  0.00           C
ATOM    279  O   LEU R  38      20.109 -34.426  90.153  1.00  0.00           O
ATOM    280  CB  LEU R  38      19.770 -31.681  88.971  1.00  0.00           C
ATOM    281  CG  LEU R  38      20.456 -30.426  88.431  1.00  0.00           C
ATOM    282  CD1 LEU R  38      19.935 -29.182  89.133  1.00  0.00           C
ATOM    283  CD2 LEU R  38      21.968 -30.533  88.576  1.00  0.00           C
ATOM    284  N   SER R  39      18.568 -34.879  88.569  1.00  0.00           N
ATOM    285  CA  SER R  39      18.036 -36.020  89.309  1.00  0.00           C
ATOM    286  C   SER R  39      18.999 -37.199  89.283  1.00  0.00           C
ATOM    287  O   SER R  39      19.182 -37.880  90.299  1.00  0.00           O
ATOM    288  CB  SER R  39      16.675 -36.424  88.740  1.00  0.00           C
ATOM    289  OG  SER R  39      16.154 -37.553  89.418  1.00  0.00           O
ATOM    290  N   SER R  40      19.622 -37.453  88.137  1.00  0.00           N
ATOM    291  CA  SER R  40      20.596 -38.528  88.009  1.00  0.00           C
ATOM    292  C   SER R  40      21.982 -38.003  88.356  1.00  0.00           C
ATOM    293  O   SER R  40      22.428 -36.994  87.801  1.00  0.00           O
ATOM    294  CB  SER R  40      20.585 -39.104  86.593  1.00  0.00           C
ATOM    295  OG  SER R  40      19.337 -39.706  86.297  1.00  0.00           O
ATOM    296  N   HIS R  41      22.656 -38.688  89.285  1.00  0.00           N
ATOM    297  CA  HIS R  41      24.008 -38.291  89.663  1.00  0.00           C
ATOM    298  C   HIS R  41      25.011 -38.583  88.552  1.00  0.00           C
ATOM    299  O   HIS R  41      26.035 -37.893  88.449  1.00  0.00           O
ATOM    300  CB  HIS R  41      24.421 -38.995  90.955  1.00  0.00           C
ATOM    301  CG  HIS R  41      24.514 -40.484  90.830  1.00  0.00           C
ATOM    302  ND1 HIS R  41      23.410 -41.305  90.885  1.00  0.00           N
ATOM    303  CD2 HIS R  41      25.583 -41.298  90.657  1.00  0.00           C
ATOM    304  CE1 HIS R  41      23.792 -42.562  90.747  1.00  0.00           C
ATOM    305  NE2 HIS R  41      25.106 -42.586  90.608  1.00  0.00           N
ATOM    306  N   GLN R  42      24.739 -39.591  87.719  1.00  0.00           N
ATOM    307  CA  GLN R  42      25.617 -39.871  86.587  1.00  0.00           C
ATOM    308  C   GLN R  42      25.539 -38.775  85.526  1.00  0.00           C
ATOM    309  O   GLN R  42      26.538 -38.507  84.851  1.00  0.00           O
ATOM    310  CB  GLN R  42      25.294 -41.246  85.991  1.00  0.00           C
ATOM    311  CG  GLN R  42      23.884 -41.414  85.440  1.00  0.00           C
ATOM    312  CD  GLN R  42      23.626 -42.812  84.915  1.00  0.00           C
ATOM    313  OE1 GLN R  42      24.520 -43.658  84.907  1.00  0.00           O
ATOM    314  NE2 GLN R  42      22.399 -43.063  84.472  1.00  0.00           N
ATOM    315  N   LEU R  43      24.380 -38.130  85.373  1.00  0.00           N
ATOM    316  CA  LEU R  43      24.280 -36.993  84.463  1.00  0.00           C
ATOM    317  C   LEU R  43      24.987 -35.771  85.037  1.00  0.00           C
ATOM    318  O   LEU R  43      25.570 -34.976  84.288  1.00  0.00           O
ATOM    319  CB  LEU R  43      22.815 -36.676  84.170  1.00  0.00           C
ATOM    320  CG  LEU R  43      22.042 -37.719  83.363  1.00  0.00           C
ATOM    321  CD1 LEU R  43      20.575 -37.337  83.263  1.00  0.00           C
ATOM    322  CD2 LEU R  43      22.652 -37.874  81.982  1.00  0.00           C
ATOM    323  N   ARG R  44      24.926 -35.599  86.361  1.00  0.00           N
ATOM    324  CA  ARG R  44      25.674 -34.535  87.024  1.00  0.00           C
ATOM    325  C   ARG R  44      27.179 -34.754  86.909  1.00  0.00           C
ATOM    326  O   ARG R  44      27.943 -33.785  86.833  1.00  0.00           O
ATOM    327  CB  ARG R  44      25.245 -34.450  88.493  1.00  0.00           C
ATOM    328  CG  ARG R  44      25.843 -33.293  89.280  1.00  0.00           C
ATOM    329  CD  ARG R  44      25.301 -33.257  90.702  1.00  0.00           C
ATOM    330  NE  ARG R  44      25.903 -32.185  91.490  1.00  0.00           N
ATOM    331  CZ  ARG R  44      25.591 -31.924  92.755  1.00  0.00           C
ATOM    332  NH1 ARG R  44      24.680 -32.657  93.381  1.00  0.00           N
ATOM    333  NH2 ARG R  44      26.190 -30.930  93.397  1.00  0.00           N
ATOM    334  N   ARG R  45      27.614 -36.016  86.879  1.00  0.00           N
ATOM    335  CA  ARG R  45      29.033 -36.322  86.726  1.00  0.00           C
ATOM    336  C   ARG R  45      29.543 -35.970  85.332  1.00  0.00           C
ATOM    337  O   ARG R  45      30.698 -35.550  85.184  1.00  0.00           O
ATOM    338  CB  ARG R  45      29.275 -37.801  87.032  1.00  0.00           C
ATOM    339  CG  ARG R  45      30.735 -38.227  87.069  1.00  0.00           C
ATOM    340  CD  ARG R  45      30.879 -39.688  87.467  1.00  0.00           C
ATOM    341  NE  ARG R  45      30.294 -40.592  86.479  1.00  0.00           N
ATOM    342  CZ  ARG R  45      29.229 -41.357  86.706  1.00  0.00           C
ATOM    343  NH1 ARG R  45      28.626 -41.325  87.886  1.00  0.00           N
ATOM    344  NH2 ARG R  45      28.766 -42.152  85.750  1.00  0.00           N
ATOM    345  N   LYS R  46      28.707 -36.120  84.309  1.00  0.00           N
ATOM    346  CA  LYS R  46      29.123 -35.822  82.940  1.00  0.00           C
ATOM    347  C   LYS R  46      29.245 -34.315  82.735  1.00  0.00           C
ATOM    348  O   LYS R  46      28.288 -33.579  83.005  1.00  0.00           O
ATOM    349  CB  LYS R  46      28.136 -36.410  81.937  1.00  0.00           C
ATOM    350  CG  LYS R  46      28.029 -37.922  81.991  1.00  0.00           C
ATOM    351  CD  LYS R  46      29.363 -38.578  81.695  1.00  0.00           C
ATOM    352  CE  LYS R  46      29.750 -38.415  80.240  1.00  0.00           C
ATOM    353  NZ  LYS R  46      31.026 -39.118  79.941  1.00  0.00           N
ATOM    354  N   PRO R  47      30.393 -33.817  82.266  1.00  0.00           N
ATOM    355  CA  PRO R  47      30.573 -32.364  82.148  1.00  0.00           C
ATOM    356  C   PRO R  47      29.831 -31.737  80.974  1.00  0.00           C
ATOM    357  O   PRO R  47      29.475 -30.555  81.036  1.00  0.00           O
ATOM    358  CB  PRO R  47      32.091 -32.217  81.992  1.00  0.00           C
ATOM    359  CG  PRO R  47      32.523 -33.499  81.370  1.00  0.00           C
ATOM    360  CD  PRO R  47      31.620 -34.561  81.927  1.00  0.00           C
ATOM    361  N   SER R  48      29.601 -32.497  79.899  1.00  0.00           N
ATOM    362  CA  SER R  48      28.839 -31.960  78.773  1.00  0.00           C
ATOM    363  C   SER R  48      27.373 -31.766  79.142  1.00  0.00           C
ATOM    364  O   SER R  48      26.775 -30.728  78.823  1.00  0.00           O
ATOM    365  CB  SER R  48      28.973 -32.877  77.559  1.00  0.00           C
ATOM    366  OG  SER R  48      28.224 -32.377  76.463  1.00  0.00           O
ATOM    367  N   TYR R  49      26.780 -32.738  79.843  1.00  0.00           N
ATOM    368  CA  TYR R  49      25.435 -32.537  80.364  1.00  0.00           C
ATOM    369  C   TYR R  49      25.408 -31.513  81.488  1.00  0.00           C
ATOM    370  O   TYR R  49      24.363 -30.905  81.724  1.00  0.00           O
ATOM    371  CB  TYR R  49      24.830 -33.853  80.849  1.00  0.00           C
ATOM    372  CG  TYR R  49      24.595 -34.861  79.750  1.00  0.00           C
ATOM    373  CD1 TYR R  49      23.593 -34.666  78.806  1.00  0.00           C
ATOM    374  CD2 TYR R  49      25.342 -36.029  79.681  1.00  0.00           C
ATOM    375  CE1 TYR R  49      23.373 -35.591  77.801  1.00  0.00           C
ATOM    376  CE2 TYR R  49      25.119 -36.963  78.688  1.00  0.00           C
ATOM    377  CZ  TYR R  49      24.134 -36.738  77.751  1.00  0.00           C
ATOM    378  OH  TYR R  49      23.912 -37.664  76.758  1.00  0.00           O
ATOM    379  N   LEU R  50      26.537 -31.287  82.166  1.00  0.00           N
ATOM    380  CA  LEU R  50      26.630 -30.177  83.109  1.00  0.00           C
ATOM    381  C   LEU R  50      26.568 -28.834  82.387  1.00  0.00           C
ATOM    382  O   LEU R  50      25.938 -27.889  82.878  1.00  0.00           O
ATOM    383  CB  LEU R  50      27.916 -30.298  83.923  1.00  0.00           C
ATOM    384  CG  LEU R  50      28.186 -29.246  84.997  1.00  0.00           C
ATOM    385  CD1 LEU R  50      27.122 -29.294  86.080  1.00  0.00           C
ATOM    386  CD2 LEU R  50      29.568 -29.463  85.579  1.00  0.00           C
ATOM    387  N   PHE R  51      27.209 -28.734  81.217  1.00  0.00           N
ATOM    388  CA  PHE R  51      27.093 -27.525  80.401  1.00  0.00           C
ATOM    389  C   PHE R  51      25.673 -27.345  79.875  1.00  0.00           C
ATOM    390  O   PHE R  51      25.165 -26.218  79.813  1.00  0.00           O
ATOM    391  CB  PHE R  51      28.085 -27.570  79.237  1.00  0.00           C
ATOM    392  CG  PHE R  51      29.522 -27.371  79.644  1.00  0.00           C
ATOM    393  CD1 PHE R  51      29.849 -26.837  80.885  1.00  0.00           C
ATOM    394  CD2 PHE R  51      30.548 -27.713  78.775  1.00  0.00           C
ATOM    395  CE1 PHE R  51      31.172 -26.655  81.250  1.00  0.00           C
ATOM    396  CE2 PHE R  51      31.873 -27.534  79.134  1.00  0.00           C
ATOM    397  CZ  PHE R  51      32.185 -27.002  80.373  1.00  0.00           C
ATOM    398  N   ILE R  52      25.021 -28.447  79.493  1.00  0.00           N
ATOM    399  CA  ILE R  52      23.626 -28.389  79.052  1.00  0.00           C
ATOM    400  C   ILE R  52      22.711 -27.968  80.205  1.00  0.00           C
ATOM    401  O   ILE R  52      21.766 -27.192  80.018  1.00  0.00           O
ATOM    402  CB  ILE R  52      23.212 -29.742  78.438  1.00  0.00           C
ATOM    403  CG1 ILE R  52      24.030 -30.024  77.177  1.00  0.00           C
ATOM    404  CG2 ILE R  52      21.732 -29.777  78.080  1.00  0.00           C
ATOM    405  CD1 ILE R  52      23.878 -31.436  76.652  1.00  0.00           C
ATOM    406  N   GLY R  53      23.009 -28.431  81.421  1.00  0.00           N
ATOM    407  CA  GLY R  53      22.240 -28.007  82.581  1.00  0.00           C
ATOM    408  C   GLY R  53      22.465 -26.553  82.954  1.00  0.00           C
ATOM    409  O   GLY R  53      21.541 -25.874  83.408  1.00  0.00           O
ATOM    410  N   SER R  54      23.691 -26.054  82.771  1.00  0.00           N
ATOM    411  CA  SER R  54      23.941 -24.628  82.968  1.00  0.00           C
ATOM    412  C   SER R  54      23.210 -23.790  81.925  1.00  0.00           C
ATOM    413  O   SER R  54      22.697 -22.708  82.240  1.00  0.00           O
ATOM    414  CB  SER R  54      25.437 -24.336  82.924  1.00  0.00           C
ATOM    415  OG  SER R  54      25.669 -22.945  83.061  1.00  0.00           O
ATOM    416  N   LEU R  55      23.163 -24.283  80.682  1.00  0.00           N
ATOM    417  CA  LEU R  55      22.360 -23.661  79.632  1.00  0.00           C
ATOM    418  C   LEU R  55      20.885 -23.623  80.018  1.00  0.00           C
ATOM    419  O   LEU R  55      20.215 -22.600  79.837  1.00  0.00           O
ATOM    420  CB  LEU R  55      22.556 -24.436  78.326  1.00  0.00           C
ATOM    421  CG  LEU R  55      22.114 -23.956  76.941  1.00  0.00           C
ATOM    422  CD1 LEU R  55      23.039 -24.594  75.924  1.00  0.00           C
ATOM    423  CD2 LEU R  55      20.669 -24.311  76.613  1.00  0.00           C
ATOM    424  N   ALA R  56      20.381 -24.724  80.576  1.00  0.00           N
ATOM    425  CA  ALA R  56      18.981 -24.809  80.979  1.00  0.00           C
ATOM    426  C   ALA R  56      18.672 -23.881  82.148  1.00  0.00           C
ATOM    427  O   ALA R  56      17.605 -23.261  82.186  1.00  0.00           O
ATOM    428  CB  ALA R  56      18.634 -26.251  81.339  1.00  0.00           C
ATOM    429  N   GLY R  57      19.596 -23.766  83.106  1.00  0.00           N
ATOM    430  CA  GLY R  57      19.375 -22.873  84.233  1.00  0.00           C
ATOM    431  C   GLY R  57      19.437 -21.409  83.839  1.00  0.00           C
ATOM    432  O   GLY R  57      18.623 -20.598  84.302  1.00  0.00           O
ATOM    433  N   ALA R  58      20.398 -21.054  82.976  1.00  0.00           N
ATOM    434  CA  ALA R  58      20.461 -19.703  82.430  1.00  0.00           C
ATOM    435  C   ALA R  58      19.223 -19.380  81.604  1.00  0.00           C
ATOM    436  O   ALA R  58      18.716 -18.255  81.651  1.00  0.00           O
ATOM    437  CB  ALA R  58      21.725 -19.536  81.585  1.00  0.00           C
ATOM    438  N   ASP R  59      18.692 -20.370  80.880  1.00  0.00           N
ATOM    439  CA  ASP R  59      17.497 -20.136  80.078  1.00  0.00           C
ATOM    440  C   ASP R  59      16.252 -20.008  80.948  1.00  0.00           C
ATOM    441  O   ASP R  59      15.348 -19.231  80.625  1.00  0.00           O
ATOM    442  CB  ASP R  59      17.326 -21.259  79.061  1.00  0.00           C
ATOM    443  CG  ASP R  59      16.230 -20.968  78.069  1.00  0.00           C
ATOM    444  OD1 ASP R  59      16.464 -20.141  77.165  1.00  0.00           O
ATOM    445  OD2 ASP R  59      15.134 -21.549  78.203  1.00  0.00           O
ATOM    446  N   PHE R  60      16.185 -20.766  82.050  1.00  0.00           N
ATOM    447  CA  PHE R  60      15.094 -20.614  83.010  1.00  0.00           C
ATOM    448  C   PHE R  60      15.097 -19.233  83.645  1.00  0.00           C
ATOM    449  O   PHE R  60      14.047 -18.581  83.753  1.00  0.00           O
ATOM    450  CB  PHE R  60      15.186 -21.682  84.099  1.00  0.00           C
ATOM    451  CG  PHE R  60      14.210 -21.475  85.222  1.00  0.00           C
ATOM    452  CD1 PHE R  60      12.850 -21.638  85.015  1.00  0.00           C
ATOM    453  CD2 PHE R  60      14.658 -21.126  86.489  1.00  0.00           C
ATOM    454  CE1 PHE R  60      11.948 -21.439  86.046  1.00  0.00           C
ATOM    455  CE2 PHE R  60      13.762 -20.933  87.527  1.00  0.00           C
ATOM    456  CZ  PHE R  60      12.407 -21.091  87.304  1.00  0.00           C
ATOM    457  N   LEU R  61      16.274 -18.786  84.096  1.00  0.00           N
ATOM    458  CA  LEU R  61      16.375 -17.465  84.703  1.00  0.00           C
ATOM    459  C   LEU R  61      16.098 -16.370  83.678  1.00  0.00           C
ATOM    460  O   LEU R  61      15.462 -15.364  84.011  1.00  0.00           O
ATOM    461  CB  LEU R  61      17.749 -17.292  85.349  1.00  0.00           C
ATOM    462  CG  LEU R  61      17.937 -16.080  86.259  1.00  0.00           C
ATOM    463  CD1 LEU R  61      16.996 -16.154  87.449  1.00  0.00           C
ATOM    464  CD2 LEU R  61      19.382 -15.986  86.723  1.00  0.00           C
ATOM    465  N   ALA R  62      16.509 -16.588  82.420  1.00  0.00           N
ATOM    466  CA  ALA R  62      16.183 -15.666  81.338  1.00  0.00           C
ATOM    467  C   ALA R  62      14.685 -15.587  81.103  1.00  0.00           C
ATOM    468  O   ALA R  62      14.139 -14.491  80.956  1.00  0.00           O
ATOM    469  CB  ALA R  62      16.895 -16.093  80.054  1.00  0.00           C
ATOM    470  N   SER R  63      14.007 -16.740  81.107  1.00  0.00           N
ATOM    471  CA  SER R  63      12.564 -16.783  80.894  1.00  0.00           C
ATOM    472  C   SER R  63      11.816 -16.040  81.996  1.00  0.00           C
ATOM    473  O   SER R  63      10.987 -15.170  81.709  1.00  0.00           O
ATOM    474  CB  SER R  63      12.091 -18.234  80.805  1.00  0.00           C
ATOM    475  OG  SER R  63      10.687 -18.304  80.635  1.00  0.00           O
ATOM    476  N   VAL R  64      12.146 -16.325  83.261  1.00  0.00           N
ATOM    477  CA  VAL R  64      11.386 -15.722  84.357  1.00  0.00           C
ATOM    478  C   VAL R  64      11.699 -14.225  84.496  1.00  0.00           C
ATOM    479  O   VAL R  64      10.779 -13.408  84.656  1.00  0.00           O
ATOM    480  CB  VAL R  64      11.584 -16.511  85.674  1.00  0.00           C
ATOM    481  CG1 VAL R  64      13.036 -16.549  86.154  1.00  0.00           C
ATOM    482  CG2 VAL R  64      10.670 -15.967  86.768  1.00  0.00           C
ATOM    483  N   VAL R  65      12.975 -13.827  84.363  1.00  0.00           N
ATOM    484  CA  VAL R  65      13.331 -12.422  84.533  1.00  0.00           C
ATOM    485  C   VAL R  65      12.852 -11.596  83.341  1.00  0.00           C
ATOM    486  O   VAL R  65      12.319 -10.492  83.518  1.00  0.00           O
ATOM    487  CB  VAL R  65      14.848 -12.286  84.781  1.00  0.00           C
ATOM    488  CG1 VAL R  65      15.285 -10.833  84.771  1.00  0.00           C
ATOM    489  CG2 VAL R  65      15.207 -12.896  86.129  1.00  0.00           C
ATOM    490  N   PHE R  66      12.989 -12.130  82.119  1.00  0.00           N
ATOM    491  CA  PHE R  66      12.490 -11.444  80.932  1.00  0.00           C
ATOM    492  C   PHE R  66      10.971 -11.323  80.946  1.00  0.00           C
ATOM    493  O   PHE R  66      10.432 -10.282  80.558  1.00  0.00           O
ATOM    494  CB  PHE R  66      12.957 -12.181  79.674  1.00  0.00           C
ATOM    495  CG  PHE R  66      12.428 -11.594  78.400  1.00  0.00           C
ATOM    496  CD1 PHE R  66      12.937 -10.404  77.904  1.00  0.00           C
ATOM    497  CD2 PHE R  66      11.421 -12.237  77.693  1.00  0.00           C
ATOM    498  CE1 PHE R  66      12.447  -9.864  76.730  1.00  0.00           C
ATOM    499  CE2 PHE R  66      10.928 -11.702  76.519  1.00  0.00           C
ATOM    500  CZ  PHE R  66      11.439 -10.515  76.040  1.00  0.00           C
ATOM    501  N   ALA R  67      10.267 -12.367  81.407  1.00  0.00           N
ATOM    502  CA  ALA R  67       8.811 -12.314  81.483  1.00  0.00           C
ATOM    503  C   ALA R  67       8.343 -11.277  82.494  1.00  0.00           C
ATOM    504  O   ALA R  67       7.469 -10.454  82.184  1.00  0.00           O
ATOM    505  CB  ALA R  67       8.256 -13.696  81.831  1.00  0.00           C
ATOM    506  N   CYS R  68       8.928 -11.288  83.702  1.00  0.00           N
ATOM    507  CA  CYS R  68       8.553 -10.316  84.727  1.00  0.00           C
ATOM    508  C   CYS R  68       8.891  -8.889  84.303  1.00  0.00           C
ATOM    509  O   CYS R  68       8.078  -7.976  84.489  1.00  0.00           O
ATOM    510  CB  CYS R  68       9.238 -10.657  86.051  1.00  0.00           C
ATOM    511  SG  CYS R  68       8.653 -12.183  86.825  1.00  0.00           S
ATOM    512  N   SER R  69      10.065  -8.690  83.691  1.00  0.00           N
ATOM    513  CA  SER R  69      10.475  -7.361  83.249  1.00  0.00           C
ATOM    514  C   SER R  69       9.596  -6.849  82.114  1.00  0.00           C
ATOM    515  O   SER R  69       9.203  -5.677  82.111  1.00  0.00           O
ATOM    516  CB  SER R  69      11.940  -7.390  82.816  1.00  0.00           C
ATOM    517  OG  SER R  69      12.370  -6.112  82.384  1.00  0.00           O
ATOM    518  N   PHE R  70       9.247  -7.725  81.163  1.00  0.00           N
ATOM    519  CA  PHE R  70       8.451  -7.307  80.017  1.00  0.00           C
ATOM    520  C   PHE R  70       7.017  -6.998  80.434  1.00  0.00           C
ATOM    521  O   PHE R  70       6.429  -6.016  79.961  1.00  0.00           O
ATOM    522  CB  PHE R  70       8.481  -8.400  78.948  1.00  0.00           C
ATOM    523  CG  PHE R  70       8.025  -7.946  77.593  1.00  0.00           C
ATOM    524  CD1 PHE R  70       8.905  -7.290  76.743  1.00  0.00           C
ATOM    525  CD2 PHE R  70       6.723  -8.163  77.170  1.00  0.00           C
ATOM    526  CE1 PHE R  70       8.501  -6.873  75.486  1.00  0.00           C
ATOM    527  CE2 PHE R  70       6.309  -7.741  75.919  1.00  0.00           C
ATOM    528  CZ  PHE R  70       7.197  -7.093  75.078  1.00  0.00           C
ATOM    529  N   VAL R  71       6.457  -7.805  81.347  1.00  0.00           N
ATOM    530  CA  VAL R  71       5.114  -7.541  81.862  1.00  0.00           C
ATOM    531  C   VAL R  71       5.089  -6.245  82.667  1.00  0.00           C
ATOM    532  O   VAL R  71       4.230  -5.388  82.438  1.00  0.00           O
ATOM    533  CB  VAL R  71       4.604  -8.741  82.682  1.00  0.00           C
ATOM    534  CG1 VAL R  71       3.352  -8.372  83.464  1.00  0.00           C
ATOM    535  CG2 VAL R  71       4.278  -9.901  81.753  1.00  0.00           C
ATOM    536  N   ASN R  72       6.066  -6.055  83.566  1.00  0.00           N
ATOM    537  CA  ASN R  72       6.118  -4.839  84.377  1.00  0.00           C
ATOM    538  C   ASN R  72       6.372  -3.589  83.540  1.00  0.00           C
ATOM    539  O   ASN R  72       5.932  -2.497  83.917  1.00  0.00           O
ATOM    540  CB  ASN R  72       7.192  -4.971  85.457  1.00  0.00           C
ATOM    541  CG  ASN R  72       6.800  -5.943  86.553  1.00  0.00           C
ATOM    542  OD1 ASN R  72       5.655  -5.960  87.003  1.00  0.00           O
ATOM    543  ND2 ASN R  72       7.755  -6.756  86.992  1.00  0.00           N
ATOM    544  N   PHE R  73       7.064  -3.719  82.406  1.00  0.00           N
ATOM    545  CA  PHE R  73       7.295  -2.548  81.569  1.00  0.00           C
ATOM    546  C   PHE R  73       6.092  -2.234  80.681  1.00  0.00           C
ATOM    547  O   PHE R  73       5.773  -1.058  80.471  1.00  0.00           O
ATOM    548  CB  PHE R  73       8.546  -2.746  80.713  1.00  0.00           C
ATOM    549  CG  PHE R  73       8.955  -1.518  79.948  1.00  0.00           C
ATOM    550  CD1 PHE R  73       9.598  -0.471  80.592  1.00  0.00           C
ATOM    551  CD2 PHE R  73       8.695  -1.408  78.589  1.00  0.00           C
ATOM    552  CE1 PHE R  73       9.978   0.664  79.894  1.00  0.00           C
ATOM    553  CE2 PHE R  73       9.071  -0.277  77.885  1.00  0.00           C
ATOM    554  CZ  PHE R  73       9.715   0.760  78.539  1.00  0.00           C
ATOM    555  N   HIS R  74       5.413  -3.253  80.148  1.00  0.00           N
ATOM    556  CA  HIS R  74       4.407  -3.018  79.115  1.00  0.00           C
ATOM    557  C   HIS R  74       2.966  -3.126  79.605  1.00  0.00           C
ATOM    558  O   HIS R  74       2.142  -2.281  79.248  1.00  0.00           O
ATOM    559  CB  HIS R  74       4.632  -3.984  77.948  1.00  0.00           C
ATOM    560  CG  HIS R  74       5.884  -3.709  77.176  1.00  0.00           C
ATOM    561  ND1 HIS R  74       5.980  -2.689  76.254  1.00  0.00           N
ATOM    562  CD2 HIS R  74       7.097  -4.305  77.204  1.00  0.00           C
ATOM    563  CE1 HIS R  74       7.195  -2.680  75.736  1.00  0.00           C
ATOM    564  NE2 HIS R  74       7.893  -3.653  76.295  1.00  0.00           N
ATOM    565  N   VAL R  75       2.636  -4.167  80.380  1.00  0.00           N
ATOM    566  CA  VAL R  75       1.244  -4.435  80.737  1.00  0.00           C
ATOM    567  C   VAL R  75       0.713  -3.373  81.692  1.00  0.00           C
ATOM    568  O   VAL R  75      -0.396  -2.855  81.514  1.00  0.00           O
ATOM    569  CB  VAL R  75       1.127  -5.846  81.344  1.00  0.00           C
ATOM    570  CG1 VAL R  75      -0.315  -6.155  81.733  1.00  0.00           C
ATOM    571  CG2 VAL R  75       1.672  -6.883  80.384  1.00  0.00           C
ATOM    572  N   PHE R  76       1.502  -3.013  82.703  1.00  0.00           N
ATOM    573  CA  PHE R  76       1.073  -2.066  83.716  1.00  0.00           C
ATOM    574  C   PHE R  76       1.721  -0.696  83.576  1.00  0.00           C
ATOM    575  O   PHE R  76       1.252   0.249  84.224  1.00  0.00           O
ATOM    576  CB  PHE R  76       1.365  -2.625  85.116  1.00  0.00           C
ATOM    577  CG  PHE R  76       0.606  -3.881  85.434  1.00  0.00           C
ATOM    578  CD1 PHE R  76      -0.717  -3.826  85.845  1.00  0.00           C
ATOM    579  CD2 PHE R  76       1.218  -5.123  85.318  1.00  0.00           C
ATOM    580  CE1 PHE R  76      -1.419  -4.984  86.136  1.00  0.00           C
ATOM    581  CE2 PHE R  76       0.523  -6.286  85.608  1.00  0.00           C
ATOM    582  CZ  PHE R  76      -0.797  -6.215  86.018  1.00  0.00           C
ATOM    583  N   HIS R  77       2.767  -0.577  82.744  1.00  0.00           N
ATOM    584  CA  HIS R  77       3.576   0.641  82.577  1.00  0.00           C
ATOM    585  C   HIS R  77       4.129   1.133  83.914  1.00  0.00           C
ATOM    586  O   HIS R  77       4.098   2.326  84.222  1.00  0.00           O
ATOM    587  CB  HIS R  77       2.800   1.753  81.862  1.00  0.00           C
ATOM    588  CG  HIS R  77       2.480   1.448  80.432  1.00  0.00           C
ATOM    589  ND1 HIS R  77       1.317   0.817  80.046  1.00  0.00           N
ATOM    590  CD2 HIS R  77       3.170   1.690  79.292  1.00  0.00           C
ATOM    591  CE1 HIS R  77       1.302   0.686  78.732  1.00  0.00           C
ATOM    592  NE2 HIS R  77       2.419   1.206  78.251  1.00  0.00           N
ATOM    593  N   GLY R  78       4.620   0.194  84.719  1.00  0.00           N
ATOM    594  CA  GLY R  78       5.143   0.544  86.029  1.00  0.00           C
ATOM    595  C   GLY R  78       6.456   1.301  85.927  1.00  0.00           C
ATOM    596  O   GLY R  78       7.331   0.975  85.124  1.00  0.00           O
ATOM    597  N   VAL R  79       6.586   2.332  86.759  1.00  0.00           N
ATOM    598  CA  VAL R  79       7.773   3.176  86.797  1.00  0.00           C
ATOM    599  C   VAL R  79       8.544   2.862  88.076  1.00  0.00           C
ATOM    600  O   VAL R  79       7.952   2.694  89.150  1.00  0.00           O
ATOM    601  CB  VAL R  79       7.406   4.672  86.664  1.00  0.00           C
ATOM    602  CG1 VAL R  79       6.435   5.142  87.757  1.00  0.00           C
ATOM    603  CG2 VAL R  79       8.655   5.549  86.630  1.00  0.00           C
ATOM    604  N   ASP R  80       9.858   2.704  87.942  1.00  0.00           N
ATOM    605  CA  ASP R  80      10.725   2.334  89.047  1.00  0.00           C
ATOM    606  C   ASP R  80      11.901   3.295  89.110  1.00  0.00           C
ATOM    607  O   ASP R  80      12.161   4.053  88.171  1.00  0.00           O
ATOM    608  CB  ASP R  80      11.232   0.891  88.905  1.00  0.00           C
ATOM    609  CG  ASP R  80      10.133  -0.136  89.098  1.00  0.00           C
ATOM    610  OD1 ASP R  80       9.186   0.138  89.865  1.00  0.00           O
ATOM    611  OD2 ASP R  80      10.215  -1.219  88.479  1.00  0.00           O
ATOM    612  N   SER R  81      12.600   3.269  90.244  1.00  0.00           N
ATOM    613  CA  SER R  81      13.831   4.030  90.395  1.00  0.00           C
ATOM    614  C   SER R  81      14.905   3.497  89.451  1.00  0.00           C
ATOM    615  O   SER R  81      14.870   2.336  89.033  1.00  0.00           O
ATOM    616  CB  SER R  81      14.323   3.977  91.842  1.00  0.00           C
ATOM    617  OG  SER R  81      14.717   2.666  92.203  1.00  0.00           O
ATOM    618  N   LYS R  82      15.851   4.379  89.103  1.00  0.00           N
ATOM    619  CA  LYS R  82      16.901   4.058  88.138  1.00  0.00           C
ATOM    620  C   LYS R  82      17.787   2.902  88.592  1.00  0.00           C
ATOM    621  O   LYS R  82      18.256   2.122  87.756  1.00  0.00           O
ATOM    622  CB  LYS R  82      17.757   5.297  87.870  1.00  0.00           C
ATOM    623  CG  LYS R  82      17.042   6.396  87.101  1.00  0.00           C
ATOM    624  CD  LYS R  82      17.899   7.647  87.006  1.00  0.00           C
ATOM    625  CE  LYS R  82      19.086   7.434  86.081  1.00  0.00           C
ATOM    626  NZ  LYS R  82      19.873   8.685  85.888  1.00  0.00           N
ATOM    627  N   ALA R  83      18.015   2.774  89.905  1.00  0.00           N
ATOM    628  CA  ALA R  83      18.897   1.732  90.427  1.00  0.00           C
ATOM    629  C   ALA R  83      18.320   0.339  90.197  1.00  0.00           C
ATOM    630  O   ALA R  83      18.982  -0.526  89.610  1.00  0.00           O
ATOM    631  CB  ALA R  83      19.158   1.969  91.914  1.00  0.00           C
ATOM    632  N   VAL R  84      17.078   0.109  90.636  1.00  0.00           N
ATOM    633  CA  VAL R  84      16.467  -1.210  90.482  1.00  0.00           C
ATOM    634  C   VAL R  84      16.130  -1.485  89.015  1.00  0.00           C
ATOM    635  O   VAL R  84      16.164  -2.641  88.573  1.00  0.00           O
ATOM    636  CB  VAL R  84      15.240  -1.338  91.418  1.00  0.00           C
ATOM    637  CG1 VAL R  84      14.106  -0.393  91.016  1.00  0.00           C
ATOM    638  CG2 VAL R  84      14.754  -2.784  91.511  1.00  0.00           C
ATOM    639  N   PHE R  85      15.879  -0.436  88.222  1.00  0.00           N
ATOM    640  CA  PHE R  85      15.602  -0.630  86.802  1.00  0.00           C
ATOM    641  C   PHE R  85      16.856  -1.056  86.047  1.00  0.00           C
ATOM    642  O   PHE R  85      16.808  -1.984  85.230  1.00  0.00           O
ATOM    643  CB  PHE R  85      15.018   0.647  86.198  1.00  0.00           C
ATOM    644  CG  PHE R  85      14.651   0.521  84.748  1.00  0.00           C
ATOM    645  CD1 PHE R  85      13.516  -0.178  84.365  1.00  0.00           C
ATOM    646  CD2 PHE R  85      15.437   1.108  83.766  1.00  0.00           C
ATOM    647  CE1 PHE R  85      13.172  -0.295  83.029  1.00  0.00           C
ATOM    648  CE2 PHE R  85      15.100   0.994  82.429  1.00  0.00           C
ATOM    649  CZ  PHE R  85      13.966   0.293  82.059  1.00  0.00           C
ATOM    650  N   LEU R  86      17.993  -0.406  86.321  1.00  0.00           N
ATOM    651  CA  LEU R  86      19.241  -0.833  85.701  1.00  0.00           C
ATOM    652  C   LEU R  86      19.711  -2.175  86.246  1.00  0.00           C
ATOM    653  O   LEU R  86      20.364  -2.932  85.524  1.00  0.00           O
ATOM    654  CB  LEU R  86      20.324   0.232  85.882  1.00  0.00           C
ATOM    655  CG  LEU R  86      20.137   1.528  85.091  1.00  0.00           C
ATOM    656  CD1 LEU R  86      21.205   2.544  85.465  1.00  0.00           C
ATOM    657  CD2 LEU R  86      20.152   1.253  83.596  1.00  0.00           C
ATOM    658  N   LEU R  87      19.360  -2.498  87.498  1.00  0.00           N
ATOM    659  CA  LEU R  87      19.601  -3.840  88.025  1.00  0.00           C
ATOM    660  C   LEU R  87      18.805  -4.889  87.256  1.00  0.00           C
ATOM    661  O   LEU R  87      19.321  -5.971  86.952  1.00  0.00           O
ATOM    662  CB  LEU R  87      19.241  -3.884  89.511  1.00  0.00           C
ATOM    663  CG  LEU R  87      19.434  -5.199  90.269  1.00  0.00           C
ATOM    664  CD1 LEU R  87      20.901  -5.583  90.336  1.00  0.00           C
ATOM    665  CD2 LEU R  87      18.837  -5.107  91.664  1.00  0.00           C
ATOM    666  N   LYS R  88      17.554  -4.574  86.914  1.00  0.00           N
ATOM    667  CA  LYS R  88      16.713  -5.486  86.141  1.00  0.00           C
ATOM    668  C   LYS R  88      17.243  -5.671  84.719  1.00  0.00           C
ATOM    669  O   LYS R  88      17.297  -6.801  84.207  1.00  0.00           O
ATOM    670  CB  LYS R  88      15.280  -4.953  86.134  1.00  0.00           C
ATOM    671  CG  LYS R  88      14.262  -5.816  85.423  1.00  0.00           C
ATOM    672  CD  LYS R  88      12.868  -5.264  85.669  1.00  0.00           C
ATOM    673  CE  LYS R  88      12.651  -3.961  84.916  1.00  0.00           C
ATOM    674  NZ  LYS R  88      11.254  -3.465  85.055  1.00  0.00           N
ATOM    675  N   ILE R  89      17.617  -4.565  84.063  1.00  0.00           N
ATOM    676  CA  ILE R  89      18.189  -4.628  82.715  1.00  0.00           C
ATOM    677  C   ILE R  89      19.507  -5.404  82.720  1.00  0.00           C
ATOM    678  O   ILE R  89      19.759  -6.231  81.833  1.00  0.00           O
ATOM    679  CB  ILE R  89      18.362  -3.208  82.136  1.00  0.00           C
ATOM    680  CG1 ILE R  89      17.012  -2.492  82.049  1.00  0.00           C
ATOM    681  CG2 ILE R  89      19.011  -3.243  80.758  1.00  0.00           C
ATOM    682  CD1 ILE R  89      15.985  -3.201  81.202  1.00  0.00           C
ATOM    683  N   GLY R  90      20.350  -5.174  83.733  1.00  0.00           N
ATOM    684  CA  GLY R  90      21.580  -5.933  83.863  1.00  0.00           C
ATOM    685  C   GLY R  90      21.357  -7.400  84.171  1.00  0.00           C
ATOM    686  O   GLY R  90      22.151  -8.244  83.757  1.00  0.00           O
ATOM    687  N   SER R  91      20.270  -7.724  84.880  1.00  0.00           N
ATOM    688  CA  SER R  91      19.926  -9.124  85.113  1.00  0.00           C
ATOM    689  C   SER R  91      19.518  -9.818  83.818  1.00  0.00           C
ATOM    690  O   SER R  91      19.938 -10.954  83.561  1.00  0.00           O
ATOM    691  CB  SER R  91      18.810  -9.223  86.151  1.00  0.00           C
ATOM    692  OG  SER R  91      18.432 -10.572  86.369  1.00  0.00           O
ATOM    693  N   VAL R  92      18.704  -9.141  82.996  1.00  0.00           N
ATOM    694  CA  VAL R  92      18.329  -9.668  81.678  1.00  0.00           C
ATOM    695  C   VAL R  92      19.566  -9.863  80.804  1.00  0.00           C
ATOM    696  O   VAL R  92      19.728 -10.902  80.140  1.00  0.00           O
ATOM    697  CB  VAL R  92      17.303  -8.732  81.008  1.00  0.00           C
ATOM    698  CG1 VAL R  92      17.014  -9.163  79.579  1.00  0.00           C
ATOM    699  CG2 VAL R  92      16.015  -8.693  81.805  1.00  0.00           C
ATOM    700  N   THR R  93      20.473  -8.879  80.825  1.00  0.00           N
ATOM    701  CA  THR R  93      21.704  -8.955  80.043  1.00  0.00           C
ATOM    702  C   THR R  93      22.605 -10.083  80.539  1.00  0.00           C
ATOM    703  O   THR R  93      23.230 -10.779  79.732  1.00  0.00           O
ATOM    704  CB  THR R  93      22.431  -7.612  80.103  1.00  0.00           C
ATOM    705  OG1 THR R  93      21.524  -6.565  79.742  1.00  0.00           O
ATOM    706  CG2 THR R  93      23.609  -7.585  79.138  1.00  0.00           C
ATOM    707  N   MET R  94      22.640 -10.306  81.859  1.00  0.00           N
ATOM    708  CA  MET R  94      23.433 -11.389  82.431  1.00  0.00           C
ATOM    709  C   MET R  94      22.883 -12.745  82.029  1.00  0.00           C
ATOM    710  O   MET R  94      23.654 -13.659  81.719  1.00  0.00           O
ATOM    711  CB  MET R  94      23.481 -11.248  83.956  1.00  0.00           C
ATOM    712  CG  MET R  94      24.410 -12.223  84.687  1.00  0.00           C
ATOM    713  SD  MET R  94      23.678 -13.799  85.187  1.00  0.00           S
ATOM    714  CE  MET R  94      22.625 -13.271  86.534  1.00  0.00           C
ATOM    715  N   THR R  95      21.558 -12.879  82.000  1.00  0.00           N
ATOM    716  CA  THR R  95      20.952 -14.148  81.608  1.00  0.00           C
ATOM    717  C   THR R  95      21.201 -14.463  80.136  1.00  0.00           C
ATOM    718  O   THR R  95      21.584 -15.590  79.794  1.00  0.00           O
ATOM    719  CB  THR R  95      19.459 -14.127  81.904  1.00  0.00           C
ATOM    720  OG1 THR R  95      18.854 -12.987  81.278  1.00  0.00           O
ATOM    721  CG2 THR R  95      19.203 -14.111  83.394  1.00  0.00           C
ATOM    722  N   PHE R  96      21.020 -13.477  79.250  1.00  0.00           N
ATOM    723  CA  PHE R  96      21.254 -13.744  77.828  1.00  0.00           C
ATOM    724  C   PHE R  96      22.740 -13.922  77.517  1.00  0.00           C
ATOM    725  O   PHE R  96      23.106 -14.761  76.680  1.00  0.00           O
ATOM    726  CB  PHE R  96      20.637 -12.647  76.961  1.00  0.00           C
ATOM    727  CG  PHE R  96      19.145 -12.768  76.810  1.00  0.00           C
ATOM    728  CD1 PHE R  96      18.604 -13.702  75.939  1.00  0.00           C
ATOM    729  CD2 PHE R  96      18.285 -11.946  77.522  1.00  0.00           C
ATOM    730  CE1 PHE R  96      17.232 -13.823  75.792  1.00  0.00           C
ATOM    731  CE2 PHE R  96      16.912 -12.062  77.379  1.00  0.00           C
ATOM    732  CZ  PHE R  96      16.387 -13.000  76.510  1.00  0.00           C
ATOM    733  N   THR R  97      23.613 -13.176  78.203  1.00  0.00           N
ATOM    734  CA  THR R  97      25.050 -13.327  78.003  1.00  0.00           C
ATOM    735  C   THR R  97      25.535 -14.675  78.527  1.00  0.00           C
ATOM    736  O   THR R  97      26.378 -15.322  77.894  1.00  0.00           O
ATOM    737  CB  THR R  97      25.787 -12.170  78.686  1.00  0.00           C
ATOM    738  OG1 THR R  97      25.294 -10.925  78.175  1.00  0.00           O
ATOM    739  CG2 THR R  97      27.288 -12.241  78.430  1.00  0.00           C
ATOM    740  N   ALA R  98      24.974 -15.142  79.647  1.00  0.00           N
ATOM    741  CA  ALA R  98      25.319 -16.461  80.159  1.00  0.00           C
ATOM    742  C   ALA R  98      24.773 -17.570  79.273  1.00  0.00           C
ATOM    743  O   ALA R  98      25.407 -18.620  79.149  1.00  0.00           O
ATOM    744  CB  ALA R  98      24.801 -16.622  81.588  1.00  0.00           C
ATOM    745  N   SER R  99      23.620 -17.346  78.632  1.00  0.00           N
ATOM    746  CA  SER R  99      23.099 -18.312  77.665  1.00  0.00           C
ATOM    747  C   SER R  99      24.022 -18.443  76.456  1.00  0.00           C
ATOM    748  O   SER R  99      24.369 -19.560  76.045  1.00  0.00           O
ATOM    749  CB  SER R  99      21.692 -17.903  77.228  1.00  0.00           C
ATOM    750  OG  SER R  99      21.177 -18.800  76.261  1.00  0.00           O
ATOM    751  N   VAL R 100      24.437 -17.307  75.881  1.00  0.00           N
ATOM    752  CA  VAL R 100      25.331 -17.331  74.723  1.00  0.00           C
ATOM    753  C   VAL R 100      26.697 -17.903  75.105  1.00  0.00           C
ATOM    754  O   VAL R 100      27.293 -18.688  74.351  1.00  0.00           O
ATOM    755  CB  VAL R 100      25.441 -15.919  74.110  1.00  0.00           C
ATOM    756  CG1 VAL R 100      26.441 -15.886  72.962  1.00  0.00           C
ATOM    757  CG2 VAL R 100      24.081 -15.460  73.612  1.00  0.00           C
ATOM    758  N   GLY R 101      27.184 -17.576  76.306  1.00  0.00           N
ATOM    759  CA  GLY R 101      28.423 -18.159  76.788  1.00  0.00           C
ATOM    760  C   GLY R 101      28.331 -19.649  77.053  1.00  0.00           C
ATOM    761  O   GLY R 101      29.306 -20.373  76.858  1.00  0.00           O
ATOM    762  N   SER R 102      27.158 -20.132  77.469  1.00  0.00           N
ATOM    763  CA  SER R 102      26.991 -21.565  77.688  1.00  0.00           C
ATOM    764  C   SER R 102      26.919 -22.320  76.366  1.00  0.00           C
ATOM    765  O   SER R 102      27.422 -23.447  76.265  1.00  0.00           O
ATOM    766  CB  SER R 102      25.748 -21.828  78.533  1.00  0.00           C
ATOM    767  OG  SER R 102      25.592 -23.214  78.776  1.00  0.00           O
ATOM    768  N   LEU R 103      26.306 -21.714  75.339  1.00  0.00           N
ATOM    769  CA  LEU R 103      26.399 -22.292  73.997  1.00  0.00           C
ATOM    770  C   LEU R 103      27.838 -22.296  73.488  1.00  0.00           C
ATOM    771  O   LEU R 103      28.256 -23.239  72.803  1.00  0.00           O
ATOM    772  CB  LEU R 103      25.496 -21.564  73.001  1.00  0.00           C
ATOM    773  CG  LEU R 103      24.056 -22.059  72.797  1.00  0.00           C
ATOM    774  CD1 LEU R 103      23.074 -21.548  73.833  1.00  0.00           C
ATOM    775  CD2 LEU R 103      23.577 -21.744  71.392  1.00  0.00           C
ATOM    776  N   LEU R 104      28.614 -21.258  73.820  1.00  0.00           N
ATOM    777  CA  LEU R 104      30.029 -21.240  73.448  1.00  0.00           C
ATOM    778  C   LEU R 104      30.814 -22.336  74.167  1.00  0.00           C
ATOM    779  O   LEU R 104      31.684 -22.979  73.567  1.00  0.00           O
ATOM    780  CB  LEU R 104      30.641 -19.872  73.744  1.00  0.00           C
ATOM    781  CG  LEU R 104      32.108 -19.721  73.326  1.00  0.00           C
ATOM    782  CD1 LEU R 104      32.253 -19.826  71.812  1.00  0.00           C
ATOM    783  CD2 LEU R 104      32.719 -18.435  73.846  1.00  0.00           C
ATOM    784  N   LEU R 105      30.517 -22.559  75.451  1.00  0.00           N
ATOM    785  CA  LEU R 105      31.172 -23.626  76.206  1.00  0.00           C
ATOM    786  C   LEU R 105      30.805 -25.000  75.661  1.00  0.00           C
ATOM    787  O   LEU R 105      31.658 -25.894  75.603  1.00  0.00           O
ATOM    788  CB  LEU R 105      30.814 -23.529  77.689  1.00  0.00           C
ATOM    789  CG  LEU R 105      31.381 -22.343  78.470  1.00  0.00           C
ATOM    790  CD1 LEU R 105      30.817 -22.320  79.880  1.00  0.00           C
ATOM    791  CD2 LEU R 105      32.895 -22.389  78.497  1.00  0.00           C
ATOM    792  N   THR R 106      29.547 -25.182  75.248  1.00  0.00           N
ATOM    793  CA  THR R 106      29.142 -26.426  74.596  1.00  0.00           C
ATOM    794  C   THR R 106      29.858 -26.603  73.257  1.00  0.00           C
ATOM    795  O   THR R 106      30.269 -27.718  72.906  1.00  0.00           O
ATOM    796  CB  THR R 106      27.621 -26.441  74.417  1.00  0.00           C
ATOM    797  OG1 THR R 106      26.992 -26.265  75.692  1.00  0.00           O
ATOM    798  CG2 THR R 106      27.144 -27.760  73.822  1.00  0.00           C
ATOM    799  N   ALA R 107      30.058 -25.504  72.522  1.00  0.00           N
ATOM    800  CA  ALA R 107      30.781 -25.559  71.255  1.00  0.00           C
ATOM    801  C   ALA R 107      32.236 -25.969  71.459  1.00  0.00           C
ATOM    802  O   ALA R 107      32.755 -26.828  70.739  1.00  0.00           O
ATOM    803  CB  ALA R 107      30.697 -24.205  70.550  1.00  0.00           C
ATOM    804  N   ILE R 108      32.902 -25.378  72.455  1.00  0.00           N
ATOM    805  CA  ILE R 108      34.292 -25.731  72.750  1.00  0.00           C
ATOM    806  C   ILE R 108      34.383 -27.154  73.312  1.00  0.00           C
ATOM    807  O   ILE R 108      35.374 -27.859  73.078  1.00  0.00           O
ATOM    808  CB  ILE R 108      34.906 -24.672  73.691  1.00  0.00           C
ATOM    809  CG1 ILE R 108      34.876 -23.300  73.021  1.00  0.00           C
ATOM    810  CG2 ILE R 108      36.362 -24.968  74.024  1.00  0.00           C
ATOM    811  CD1 ILE R 108      35.209 -22.155  73.952  1.00  0.00           C
ATOM    812  N   ASP R 109      33.331 -27.614  74.000  1.00  0.00           N
ATOM    813  CA  ASP R 109      33.248 -29.009  74.437  1.00  0.00           C
ATOM    814  C   ASP R 109      33.232 -29.967  73.249  1.00  0.00           C
ATOM    815  O   ASP R 109      33.990 -30.944  73.214  1.00  0.00           O
ATOM    816  CB  ASP R 109      32.000 -29.200  75.302  1.00  0.00           C
ATOM    817  CG  ASP R 109      31.836 -30.624  75.791  1.00  0.00           C
ATOM    818  OD1 ASP R 109      32.569 -31.032  76.712  1.00  0.00           O
ATOM    819  OD2 ASP R 109      30.965 -31.335  75.251  1.00  0.00           O
ATOM    820  N   ARG R 110      32.384 -29.688  72.255  1.00  0.00           N
ATOM    821  CA  ARG R 110      32.359 -30.514  71.046  1.00  0.00           C
ATOM    822  C   ARG R 110      33.644 -30.389  70.230  1.00  0.00           C
ATOM    823  O   ARG R 110      34.067 -31.359  69.586  1.00  0.00           O
ATOM    824  CB  ARG R 110      31.145 -30.162  70.185  1.00  0.00           C
ATOM    825  CG  ARG R 110      29.875 -30.955  70.501  1.00  0.00           C
ATOM    826  CD  ARG R 110      29.186 -30.524  71.780  1.00  0.00           C
ATOM    827  NE  ARG R 110      27.908 -31.191  71.998  1.00  0.00           N
ATOM    828  CZ  ARG R 110      26.745 -30.734  71.545  1.00  0.00           C
ATOM    829  NH1 ARG R 110      26.699 -29.608  70.846  1.00  0.00           N
ATOM    830  NH2 ARG R 110      25.626 -31.402  71.793  1.00  0.00           N
ATOM    831  N   TYR R 111      34.286 -29.218  70.257  1.00  0.00           N
ATOM    832  CA  TYR R 111      35.541 -29.045  69.531  1.00  0.00           C
ATOM    833  C   TYR R 111      36.672 -29.839  70.172  1.00  0.00           C
ATOM    834  O   TYR R 111      37.515 -30.400  69.466  1.00  0.00           O
ATOM    835  CB  TYR R 111      35.919 -27.569  69.451  1.00  0.00           C
ATOM    836  CG  TYR R 111      37.212 -27.330  68.706  1.00  0.00           C
ATOM    837  CD1 TYR R 111      37.273 -27.466  67.324  1.00  0.00           C
ATOM    838  CD2 TYR R 111      38.373 -26.973  69.383  1.00  0.00           C
ATOM    839  CE1 TYR R 111      38.455 -27.254  66.637  1.00  0.00           C
ATOM    840  CE2 TYR R 111      39.559 -26.758  68.704  1.00  0.00           C
ATOM    841  CZ  TYR R 111      39.592 -26.899  67.331  1.00  0.00           C
ATOM    842  OH  TYR R 111      40.768 -26.686  66.650  1.00  0.00           O
ATOM    843  N   LEU R 112      36.723 -29.878  71.504  1.00  0.00           N
ATOM    844  CA  LEU R 112      37.677 -30.756  72.171  1.00  0.00           C
ATOM    845  C   LEU R 112      37.302 -32.222  72.000  1.00  0.00           C
ATOM    846  O   LEU R 112      38.180 -33.093  72.043  1.00  0.00           O
ATOM    847  CB  LEU R 112      37.788 -30.393  73.651  1.00  0.00           C
ATOM    848  CG  LEU R 112      38.434 -29.032  73.915  1.00  0.00           C
ATOM    849  CD1 LEU R 112      38.417 -28.703  75.396  1.00  0.00           C
ATOM    850  CD2 LEU R 112      39.854 -28.997  73.371  1.00  0.00           C
ATOM    851  N   CYS R 113      36.009 -32.511  71.823  1.00  0.00           N
ATOM    852  CA  CYS R 113      35.579 -33.880  71.554  1.00  0.00           C
ATOM    853  C   CYS R 113      36.060 -34.366  70.191  1.00  0.00           C
ATOM    854  O   CYS R 113      36.423 -35.538  70.039  1.00  0.00           O
ATOM    855  CB  CYS R 113      34.057 -33.969  71.649  1.00  0.00           C
ATOM    856  SG  CYS R 113      33.389 -35.609  71.346  1.00  0.00           S
ATOM    857  N   LEU R 114      36.071 -33.488  69.188  1.00  0.00           N
ATOM    858  CA  LEU R 114      36.497 -33.874  67.846  1.00  0.00           C
ATOM    859  C   LEU R 114      37.901 -33.395  67.491  1.00  0.00           C
ATOM    860  O   LEU R 114      38.329 -33.566  66.345  1.00  0.00           O
ATOM    861  CB  LEU R 114      35.509 -33.371  66.790  1.00  0.00           C
ATOM    862  CG  LEU R 114      34.267 -34.217  66.489  1.00  0.00           C
ATOM    863  CD1 LEU R 114      33.194 -34.056  67.550  1.00  0.00           C
ATOM    864  CD2 LEU R 114      33.718 -33.903  65.106  1.00  0.00           C
ATOM    865  N   ARG R 115      38.629 -32.808  68.439  1.00  0.00           N
ATOM    866  CA  ARG R 115      39.991 -32.343  68.207  1.00  0.00           C
ATOM    867  C   ARG R 115      41.028 -33.295  68.789  1.00  0.00           C
ATOM    868  O   ARG R 115      42.002 -33.641  68.115  1.00  0.00           O
ATOM    869  CB  ARG R 115      40.170 -30.938  68.796  1.00  0.00           C
ATOM    870  CG  ARG R 115      41.574 -30.372  68.669  1.00  0.00           C
ATOM    871  CD  ARG R 115      41.972 -30.134  67.224  1.00  0.00           C
ATOM    872  NE  ARG R 115      43.306 -29.543  67.135  1.00  0.00           N
ATOM    873  CZ  ARG R 115      43.982 -29.388  66.002  1.00  0.00           C
ATOM    874  NH1 ARG R 115      45.190 -28.840  66.019  1.00  0.00           N
ATOM    875  NH2 ARG R 115      43.456 -29.781  64.852  1.00  0.00           N
ATOM    876  N   TYR R 116      40.831 -33.727  70.031  1.00  0.00           N
ATOM    877  CA  TYR R 116      41.616 -34.802  70.637  1.00  0.00           C
ATOM    878  C   TYR R 116      40.642 -35.783  71.279  1.00  0.00           C
ATOM    879  O   TYR R 116      40.375 -35.697  72.487  1.00  0.00           O
ATOM    880  CB  TYR R 116      42.607 -34.254  71.665  1.00  0.00           C
ATOM    881  CG  TYR R 116      43.672 -33.354  71.083  1.00  0.00           C
ATOM    882  CD1 TYR R 116      44.773 -33.885  70.419  1.00  0.00           C
ATOM    883  CD2 TYR R 116      43.584 -31.972  71.211  1.00  0.00           C
ATOM    884  CE1 TYR R 116      45.752 -33.064  69.887  1.00  0.00           C
ATOM    885  CE2 TYR R 116      44.557 -31.142  70.683  1.00  0.00           C
ATOM    886  CZ  TYR R 116      45.639 -31.694  70.024  1.00  0.00           C
ATOM    887  OH  TYR R 116      46.610 -30.872  69.498  1.00  0.00           O
ATOM    888  N   PRO R 117      40.068 -36.703  70.500  1.00  0.00           N
ATOM    889  CA  PRO R 117      39.008 -37.589  71.038  1.00  0.00           C
ATOM    890  C   PRO R 117      39.461 -38.567  72.120  1.00  0.00           C
ATOM    891  O   PRO R 117      38.676 -38.790  73.054  1.00  0.00           O
ATOM    892  CB  PRO R 117      38.456 -38.300  69.788  1.00  0.00           C
ATOM    893  CG  PRO R 117      39.430 -38.051  68.688  1.00  0.00           C
ATOM    894  CD  PRO R 117      40.136 -36.771  69.023  1.00  0.00           C
ATOM    895  N   PRO R 118      40.659 -39.197  72.084  1.00  0.00           N
ATOM    896  CA  PRO R 118      41.017 -39.987  73.279  1.00  0.00           C
ATOM    897  C   PRO R 118      41.396 -39.123  74.467  1.00  0.00           C
ATOM    898  O   PRO R 118      41.098 -39.484  75.612  1.00  0.00           O
ATOM    899  CB  PRO R 118      42.190 -40.853  72.805  1.00  0.00           C
ATOM    900  CG  PRO R 118      42.799 -40.091  71.748  1.00  0.00           C
ATOM    901  CD  PRO R 118      41.682 -39.423  71.036  1.00  0.00           C
ATOM    902  N   SER R 119      42.047 -37.985  74.221  1.00  0.00           N
ATOM    903  CA  SER R 119      42.448 -37.083  75.292  1.00  0.00           C
ATOM    904  C   SER R 119      41.269 -36.349  75.917  1.00  0.00           C
ATOM    905  O   SER R 119      41.433 -35.787  77.003  1.00  0.00           O
ATOM    906  CB  SER R 119      43.469 -36.075  74.769  1.00  0.00           C
ATOM    907  OG  SER R 119      44.657 -36.724  74.349  1.00  0.00           O
ATOM    908  N   TYR R 120      40.120 -36.307  75.226  1.00  0.00           N
ATOM    909  CA  TYR R 120      38.923 -35.598  75.691  1.00  0.00           C
ATOM    910  C   TYR R 120      38.467 -36.038  77.080  1.00  0.00           C
ATOM    911  O   TYR R 120      37.975 -35.217  77.865  1.00  0.00           O
ATOM    912  CB  TYR R 120      37.790 -35.790  74.681  1.00  0.00           C
ATOM    913  CG  TYR R 120      36.465 -35.205  75.121  1.00  0.00           C
ATOM    914  CD1 TYR R 120      36.260 -33.830  75.138  1.00  0.00           C
ATOM    915  CD2 TYR R 120      35.416 -36.032  75.511  1.00  0.00           C
ATOM    916  CE1 TYR R 120      35.049 -33.295  75.538  1.00  0.00           C
ATOM    917  CE2 TYR R 120      34.202 -35.506  75.914  1.00  0.00           C
ATOM    918  CZ  TYR R 120      34.024 -34.138  75.925  1.00  0.00           C
ATOM    919  OH  TYR R 120      32.818 -33.612  76.323  1.00  0.00           O
ATOM    920  N   LYS R 121      38.599 -37.330  77.389  1.00  0.00           N
ATOM    921  CA  LYS R 121      38.176 -37.835  78.693  1.00  0.00           C
ATOM    922  C   LYS R 121      39.055 -37.294  79.818  1.00  0.00           C
ATOM    923  O   LYS R 121      38.551 -36.950  80.893  1.00  0.00           O
ATOM    924  CB  LYS R 121      38.192 -39.364  78.684  1.00  0.00           C
ATOM    925  CG  LYS R 121      37.656 -40.003  79.951  1.00  0.00           C
ATOM    926  CD  LYS R 121      36.183 -39.681  80.136  1.00  0.00           C
ATOM    927  CE  LYS R 121      35.337 -40.382  79.086  1.00  0.00           C
ATOM    928  NZ  LYS R 121      33.883 -40.133  79.280  1.00  0.00           N
ATOM    929  N   ALA R 122      40.365 -37.198  79.584  1.00  0.00           N
ATOM    930  CA  ALA R 122      41.275 -36.745  80.630  1.00  0.00           C
ATOM    931  C   ALA R 122      41.342 -35.223  80.720  1.00  0.00           C
ATOM    932  O   ALA R 122      41.461 -34.672  81.821  1.00  0.00           O
ATOM    933  CB  ALA R 122      42.671 -37.322  80.393  1.00  0.00           C
ATOM    934  N   LEU R 123      41.279 -34.530  79.579  1.00  0.00           N
ATOM    935  CA  LEU R 123      41.490 -33.084  79.568  1.00  0.00           C
ATOM    936  C   LEU R 123      40.299 -32.336  80.151  1.00  0.00           C
ATOM    937  O   LEU R 123      40.461 -31.482  81.031  1.00  0.00           O
ATOM    938  CB  LEU R 123      41.776 -32.601  78.145  1.00  0.00           C
ATOM    939  CG  LEU R 123      43.109 -33.000  77.512  1.00  0.00           C
ATOM    940  CD1 LEU R 123      43.150 -32.556  76.061  1.00  0.00           C
ATOM    941  CD2 LEU R 123      44.275 -32.416  78.290  1.00  0.00           C
ATOM    942  N   LEU R 124      39.092 -32.634  79.673  1.00  0.00           N
ATOM    943  CA  LEU R 124      37.910 -31.870  80.067  1.00  0.00           C
ATOM    944  C   LEU R 124      37.295 -32.568  81.280  1.00  0.00           C
ATOM    945  O   LEU R 124      36.310 -33.304  81.198  1.00  0.00           O
ATOM    946  CB  LEU R 124      36.942 -31.743  78.897  1.00  0.00           C
ATOM    947  CG  LEU R 124      35.916 -30.606  78.913  1.00  0.00           C
ATOM    948  CD1 LEU R 124      35.660 -30.161  77.489  1.00  0.00           C
ATOM    949  CD2 LEU R 124      34.609 -30.994  79.564  1.00  0.00           C
ATOM    950  N   THR R 125      37.926 -32.337  82.429  1.00  0.00           N
ATOM    951  CA  THR R 125      37.514 -32.929  83.691  1.00  0.00           C
ATOM    952  C   THR R 125      36.270 -32.203  84.206  1.00  0.00           C
ATOM    953  O   THR R 125      36.015 -31.051  83.845  1.00  0.00           O
ATOM    954  CB  THR R 125      38.680 -32.842  84.691  1.00  0.00           C
ATOM    955  OG1 THR R 125      39.879 -33.275  84.040  1.00  0.00           O
ATOM    956  CG2 THR R 125      38.483 -33.756  85.903  1.00  0.00           C
ATOM    957  N   ARG R 126      35.468 -32.916  85.011  1.00  0.00           N
ATOM    958  CA  ARG R 126      34.312 -32.325  85.685  1.00  0.00           C
ATOM    959  C   ARG R 126      34.709 -31.141  86.560  1.00  0.00           C
ATOM    960  O   ARG R 126      34.008 -30.121  86.593  1.00  0.00           O
ATOM    961  CB  ARG R 126      33.612 -33.392  86.527  1.00  0.00           C
ATOM    962  CG  ARG R 126      32.392 -32.906  87.291  1.00  0.00           C
ATOM    963  CD  ARG R 126      31.782 -34.029  88.114  1.00  0.00           C
ATOM    964  NE  ARG R 126      30.674 -33.563  88.942  1.00  0.00           N
ATOM    965  CZ  ARG R 126      29.986 -34.340  89.772  1.00  0.00           C
ATOM    966  NH1 ARG R 126      28.994 -33.832  90.491  1.00  0.00           N
ATOM    967  NH2 ARG R 126      30.292 -35.625  89.889  1.00  0.00           N
ATOM    968  N   GLY R 127      35.835 -31.256  87.270  1.00  0.00           N
ATOM    969  CA  GLY R 127      36.316 -30.142  88.074  1.00  0.00           C
ATOM    970  C   GLY R 127      36.757 -28.958  87.234  1.00  0.00           C
ATOM    971  O   GLY R 127      36.437 -27.809  87.553  1.00  0.00           O
ATOM    972  N   ARG R 128      37.484 -29.221  86.143  1.00  0.00           N
ATOM    973  CA  ARG R 128      37.871 -28.157  85.221  1.00  0.00           C
ATOM    974  C   ARG R 128      36.658 -27.548  84.528  1.00  0.00           C
ATOM    975  O   ARG R 128      36.650 -26.343  84.243  1.00  0.00           O
ATOM    976  CB  ARG R 128      38.861 -28.688  84.185  1.00  0.00           C
ATOM    977  CG  ARG R 128      40.211 -29.086  84.760  1.00  0.00           C
ATOM    978  CD  ARG R 128      41.144 -29.579  83.667  1.00  0.00           C
ATOM    979  NE  ARG R 128      42.436 -30.007  84.193  1.00  0.00           N
ATOM    980  CZ  ARG R 128      43.411 -30.519  83.448  1.00  0.00           C
ATOM    981  NH1 ARG R 128      44.555 -30.882  84.010  1.00  0.00           N
ATOM    982  NH2 ARG R 128      43.242 -30.666  82.141  1.00  0.00           N
ATOM    983  N   ALA R 129      35.627 -28.359  84.266  1.00  0.00           N
ATOM    984  CA  ALA R 129      34.382 -27.839  83.709  1.00  0.00           C
ATOM    985  C   ALA R 129      33.676 -26.918  84.697  1.00  0.00           C
ATOM    986  O   ALA R 129      33.149 -25.873  84.303  1.00  0.00           O
ATOM    987  CB  ALA R 129      33.463 -28.988  83.300  1.00  0.00           C
ATOM    988  N   LEU R 130      33.664 -27.287  85.985  1.00  0.00           N
ATOM    989  CA  LEU R 130      33.110 -26.410  87.015  1.00  0.00           C
ATOM    990  C   LEU R 130      33.905 -25.113  87.140  1.00  0.00           C
ATOM    991  O   LEU R 130      33.321 -24.039  87.332  1.00  0.00           O
ATOM    992  CB  LEU R 130      33.065 -27.137  88.359  1.00  0.00           C
ATOM    993  CG  LEU R 130      31.996 -28.212  88.547  1.00  0.00           C
ATOM    994  CD1 LEU R 130      32.248 -28.999  89.818  1.00  0.00           C
ATOM    995  CD2 LEU R 130      30.628 -27.556  88.602  1.00  0.00           C
ATOM    996  N   VAL R 131      35.234 -25.198  87.006  1.00  0.00           N
ATOM    997  CA  VAL R 131      36.084 -24.008  87.083  1.00  0.00           C
ATOM    998  C   VAL R 131      35.794 -23.057  85.924  1.00  0.00           C
ATOM    999  O   VAL R 131      35.549 -21.861  86.134  1.00  0.00           O
ATOM   1000  CB  VAL R 131      37.571 -24.406  87.134  1.00  0.00           C
ATOM   1001  CG1 VAL R 131      38.460 -23.188  86.931  1.00  0.00           C
ATOM   1002  CG2 VAL R 131      37.899 -25.039  88.474  1.00  0.00           C
ATOM   1003  N   THR R 132      35.792 -23.574  84.689  1.00  0.00           N
ATOM   1004  CA  THR R 132      35.543 -22.702  83.542  1.00  0.00           C
ATOM   1005  C   THR R 132      34.090 -22.231  83.487  1.00  0.00           C
ATOM   1006  O   THR R 132      33.821 -21.134  82.985  1.00  0.00           O
ATOM   1007  CB  THR R 132      35.957 -23.388  82.231  1.00  0.00           C
ATOM   1008  OG1 THR R 132      35.865 -22.449  81.151  1.00  0.00           O
ATOM   1009  CG2 THR R 132      35.088 -24.597  81.912  1.00  0.00           C
ATOM   1010  N   LEU R 133      33.154 -22.999  84.059  1.00  0.00           N
ATOM   1011  CA  LEU R 133      31.772 -22.544  84.139  1.00  0.00           C
ATOM   1012  C   LEU R 133      31.628 -21.404  85.137  1.00  0.00           C
ATOM   1013  O   LEU R 133      30.908 -20.432  84.874  1.00  0.00           O
ATOM   1014  CB  LEU R 133      30.864 -23.713  84.515  1.00  0.00           C
ATOM   1015  CG  LEU R 133      29.371 -23.402  84.508  1.00  0.00           C
ATOM   1016  CD1 LEU R 133      28.961 -22.992  83.109  1.00  0.00           C
ATOM   1017  CD2 LEU R 133      28.571 -24.603  84.979  1.00  0.00           C
ATOM   1018  N   GLY R 134      32.308 -21.506  86.285  1.00  0.00           N
ATOM   1019  CA  GLY R 134      32.323 -20.402  87.231  1.00  0.00           C
ATOM   1020  C   GLY R 134      32.981 -19.157  86.666  1.00  0.00           C
ATOM   1021  O   GLY R 134      32.517 -18.041  86.905  1.00  0.00           O
ATOM   1022  N   ILE R 135      34.057 -19.339  85.889  1.00  0.00           N
ATOM   1023  CA  ILE R 135      34.708 -18.213  85.214  1.00  0.00           C
ATOM   1024  C   ILE R 135      33.760 -17.563  84.208  1.00  0.00           C
ATOM   1025  O   ILE R 135      33.673 -16.331  84.126  1.00  0.00           O
ATOM   1026  CB  ILE R 135      36.025 -18.677  84.554  1.00  0.00           C
ATOM   1027  CG1 ILE R 135      37.060 -19.035  85.621  1.00  0.00           C
ATOM   1028  CG2 ILE R 135      36.600 -17.616  83.621  1.00  0.00           C
ATOM   1029  CD1 ILE R 135      38.274 -19.754  85.076  1.00  0.00           C
ATOM   1030  N   MET R 136      32.992 -18.380  83.475  1.00  0.00           N
ATOM   1031  CA  MET R 136      32.041 -17.846  82.501  1.00  0.00           C
ATOM   1032  C   MET R 136      30.904 -17.084  83.176  1.00  0.00           C
ATOM   1033  O   MET R 136      30.522 -16.002  82.714  1.00  0.00           O
ATOM   1034  CB  MET R 136      31.490 -18.977  81.634  1.00  0.00           C
ATOM   1035  CG  MET R 136      30.564 -18.509  80.522  1.00  0.00           C
ATOM   1036  SD  MET R 136      31.388 -17.415  79.350  1.00  0.00           S
ATOM   1037  CE  MET R 136      32.449 -18.573  78.489  1.00  0.00           C
ATOM   1038  N   TRP R 137      30.362 -17.623  84.277  1.00  0.00           N
ATOM   1039  CA  TRP R 137      29.297 -16.928  85.003  1.00  0.00           C
ATOM   1040  C   TRP R 137      29.788 -15.629  85.639  1.00  0.00           C
ATOM   1041  O   TRP R 137      29.081 -14.615  85.599  1.00  0.00           O
ATOM   1042  CB  TRP R 137      28.679 -17.843  86.062  1.00  0.00           C
ATOM   1043  CG  TRP R 137      27.669 -18.820  85.524  1.00  0.00           C
ATOM   1044  CD1 TRP R 137      27.880 -20.124  85.187  1.00  0.00           C
ATOM   1045  CD2 TRP R 137      26.279 -18.567  85.282  1.00  0.00           C
ATOM   1046  NE1 TRP R 137      26.715 -20.697  84.741  1.00  0.00           N
ATOM   1047  CE2 TRP R 137      25.715 -19.761  84.790  1.00  0.00           C
ATOM   1048  CE3 TRP R 137      25.459 -17.445  85.429  1.00  0.00           C
ATOM   1049  CZ2 TRP R 137      24.369 -19.865  84.446  1.00  0.00           C
ATOM   1050  CZ3 TRP R 137      24.122 -17.549  85.086  1.00  0.00           C
ATOM   1051  CH2 TRP R 137      23.592 -18.751  84.602  1.00  0.00           C
ATOM   1052  N   VAL R 138      30.997 -15.633  86.217  1.00  0.00           N
ATOM   1053  CA  VAL R 138      31.545 -14.419  86.822  1.00  0.00           C
ATOM   1054  C   VAL R 138      31.838 -13.364  85.757  1.00  0.00           C
ATOM   1055  O   VAL R 138      31.542 -12.176  85.950  1.00  0.00           O
ATOM   1056  CB  VAL R 138      32.787 -14.761  87.672  1.00  0.00           C
ATOM   1057  CG1 VAL R 138      33.556 -13.513  88.078  1.00  0.00           C
ATOM   1058  CG2 VAL R 138      32.362 -15.498  88.932  1.00  0.00           C
ATOM   1059  N   LEU R 139      32.375 -13.779  84.602  1.00  0.00           N
ATOM   1060  CA  LEU R 139      32.643 -12.839  83.515  1.00  0.00           C
ATOM   1061  C   LEU R 139      31.355 -12.264  82.936  1.00  0.00           C
ATOM   1062  O   LEU R 139      31.286 -11.063  82.638  1.00  0.00           O
ATOM   1063  CB  LEU R 139      33.460 -13.528  82.422  1.00  0.00           C
ATOM   1064  CG  LEU R 139      33.884 -12.676  81.224  1.00  0.00           C
ATOM   1065  CD1 LEU R 139      34.802 -11.546  81.662  1.00  0.00           C
ATOM   1066  CD2 LEU R 139      34.554 -13.537  80.164  1.00  0.00           C
ATOM   1067  N   SER R 140      30.317 -13.099  82.798  1.00  0.00           N
ATOM   1068  CA  SER R 140      29.026 -12.624  82.308  1.00  0.00           C
ATOM   1069  C   SER R 140      28.390 -11.639  83.281  1.00  0.00           C
ATOM   1070  O   SER R 140      27.884 -10.592  82.862  1.00  0.00           O
ATOM   1071  CB  SER R 140      28.095 -13.811  82.061  1.00  0.00           C
ATOM   1072  OG  SER R 140      26.813 -13.377  81.644  1.00  0.00           O
ATOM   1073  N   ALA R 141      28.444 -11.943  84.584  1.00  0.00           N
ATOM   1074  CA  ALA R 141      27.904 -11.039  85.595  1.00  0.00           C
ATOM   1075  C   ALA R 141      28.677  -9.725  85.648  1.00  0.00           C
ATOM   1076  O   ALA R 141      28.075  -8.659  85.816  1.00  0.00           O
ATOM   1077  CB  ALA R 141      27.908 -11.719  86.964  1.00  0.00           C
ATOM   1078  N   LEU R 142      30.002  -9.780  85.478  1.00  0.00           N
ATOM   1079  CA  LEU R 142      30.818  -8.568  85.496  1.00  0.00           C
ATOM   1080  C   LEU R 142      30.505  -7.667  84.306  1.00  0.00           C
ATOM   1081  O   LEU R 142      30.200  -6.478  84.479  1.00  0.00           O
ATOM   1082  CB  LEU R 142      32.300  -8.940  85.514  1.00  0.00           C
ATOM   1083  CG  LEU R 142      33.286  -7.773  85.585  1.00  0.00           C
ATOM   1084  CD1 LEU R 142      33.097  -6.992  86.875  1.00  0.00           C
ATOM   1085  CD2 LEU R 142      34.717  -8.269  85.457  1.00  0.00           C
ATOM   1086  N   VAL R 143      30.541  -8.228  83.091  1.00  0.00           N
ATOM   1087  CA  VAL R 143      30.279  -7.443  81.887  1.00  0.00           C
ATOM   1088  C   VAL R 143      28.811  -7.011  81.812  1.00  0.00           C
ATOM   1089  O   VAL R 143      28.496  -5.982  81.199  1.00  0.00           O
ATOM   1090  CB  VAL R 143      30.758  -8.269  80.666  1.00  0.00           C
ATOM   1091  CG1 VAL R 143      30.482  -7.587  79.324  1.00  0.00           C
ATOM   1092  CG2 VAL R 143      32.249  -8.544  80.782  1.00  0.00           C
ATOM   1093  N   SER R 144      27.913  -7.690  82.525  1.00  0.00           N
ATOM   1094  CA  SER R 144      26.509  -7.301  82.507  1.00  0.00           C
ATOM   1095  C   SER R 144      26.147  -6.256  83.554  1.00  0.00           C
ATOM   1096  O   SER R 144      25.326  -5.376  83.279  1.00  0.00           O
ATOM   1097  CB  SER R 144      25.637  -8.530  82.711  1.00  0.00           C
ATOM   1098  OG  SER R 144      24.274  -8.164  82.808  1.00  0.00           O
ATOM   1099  N   TYR R 145      26.695  -6.351  84.764  1.00  0.00           N
ATOM   1100  CA  TYR R 145      26.430  -5.363  85.798  1.00  0.00           C
ATOM   1101  C   TYR R 145      27.454  -4.235  85.808  1.00  0.00           C
ATOM   1102  O   TYR R 145      27.455  -3.428  86.744  1.00  0.00           O
ATOM   1103  CB  TYR R 145      26.364  -6.034  87.173  1.00  0.00           C
ATOM   1104  CG  TYR R 145      25.165  -6.945  87.348  1.00  0.00           C
ATOM   1105  CD1 TYR R 145      23.899  -6.420  87.578  1.00  0.00           C
ATOM   1106  CD2 TYR R 145      25.302  -8.328  87.299  1.00  0.00           C
ATOM   1107  CE1 TYR R 145      22.800  -7.249  87.739  1.00  0.00           C
ATOM   1108  CE2 TYR R 145      24.211  -9.164  87.461  1.00  0.00           C
ATOM   1109  CZ  TYR R 145      22.963  -8.618  87.681  1.00  0.00           C
ATOM   1110  OH  TYR R 145      21.876  -9.445  87.844  1.00  0.00           O
ATOM   1111  N   LEU R 146      28.344  -4.189  84.813  1.00  0.00           N
ATOM   1112  CA  LEU R 146      29.177  -3.008  84.578  1.00  0.00           C
ATOM   1113  C   LEU R 146      28.422  -1.677  84.436  1.00  0.00           C
ATOM   1114  O   LEU R 146      28.855  -0.701  85.069  1.00  0.00           O
ATOM   1115  CB  LEU R 146      30.079  -3.273  83.361  1.00  0.00           C
ATOM   1116  CG  LEU R 146      31.073  -2.175  82.985  1.00  0.00           C
ATOM   1117  CD1 LEU R 146      32.075  -1.953  84.105  1.00  0.00           C
ATOM   1118  CD2 LEU R 146      31.782  -2.516  81.684  1.00  0.00           C
ATOM   1119  N   PRO R 147      27.331  -1.536  83.649  1.00  0.00           N
ATOM   1120  CA  PRO R 147      26.693  -0.205  83.568  1.00  0.00           C
ATOM   1121  C   PRO R 147      25.933   0.204  84.819  1.00  0.00           C
ATOM   1122  O   PRO R 147      25.676   1.402  84.991  1.00  0.00           O
ATOM   1123  CB  PRO R 147      25.740  -0.337  82.374  1.00  0.00           C
ATOM   1124  CG  PRO R 147      25.400  -1.744  82.337  1.00  0.00           C
ATOM   1125  CD  PRO R 147      26.652  -2.463  82.718  1.00  0.00           C
ATOM   1126  N   LEU R 148      25.533  -0.748  85.668  1.00  0.00           N
ATOM   1127  CA  LEU R 148      24.881  -0.410  86.931  1.00  0.00           C
ATOM   1128  C   LEU R 148      25.821   0.366  87.847  1.00  0.00           C
ATOM   1129  O   LEU R 148      25.512   1.480  88.284  1.00  0.00           O
ATOM   1130  CB  LEU R 148      24.387  -1.684  87.618  1.00  0.00           C
ATOM   1131  CG  LEU R 148      23.700  -1.501  88.973  1.00  0.00           C
ATOM   1132  CD1 LEU R 148      22.431  -0.676  88.840  1.00  0.00           C
ATOM   1133  CD2 LEU R 148      23.403  -2.851  89.607  1.00  0.00           C
ATOM   1134  N   MET R 149      26.982  -0.217  88.147  1.00  0.00           N
ATOM   1135  CA  MET R 149      27.932   0.423  89.048  1.00  0.00           C
ATOM   1136  C   MET R 149      28.718   1.535  88.360  1.00  0.00           C
ATOM   1137  O   MET R 149      28.952   2.589  88.959  1.00  0.00           O
ATOM   1138  CB  MET R 149      28.884  -0.626  89.626  1.00  0.00           C
ATOM   1139  CG  MET R 149      28.202  -1.633  90.539  1.00  0.00           C
ATOM   1140  SD  MET R 149      29.343  -2.845  91.229  1.00  0.00           S
ATOM   1141  CE  MET R 149      29.631  -3.888  89.802  1.00  0.00           C
ATOM   1142  N   GLY R 150      29.130   1.320  87.110  1.00  0.00           N
ATOM   1143  CA  GLY R 150      30.076   2.192  86.441  1.00  0.00           C
ATOM   1144  C   GLY R 150      29.614   3.592  86.088  1.00  0.00           C
ATOM   1145  O   GLY R 150      30.113   4.566  86.662  1.00  0.00           O
ATOM   1146  N   TRP R 151      28.668   3.720  85.159  1.00  0.00           N
ATOM   1147  CA  TRP R 151      28.330   5.038  84.638  1.00  0.00           C
ATOM   1148  C   TRP R 151      26.917   5.033  84.075  1.00  0.00           C
ATOM   1149  O   TRP R 151      26.330   3.981  83.812  1.00  0.00           O
ATOM   1150  CB  TRP R 151      29.330   5.484  83.564  1.00  0.00           C
ATOM   1151  CG  TRP R 151      29.397   4.574  82.369  1.00  0.00           C
ATOM   1152  CD1 TRP R 151      28.645   4.656  81.232  1.00  0.00           C
ATOM   1153  CD2 TRP R 151      30.260   3.443  82.198  1.00  0.00           C
ATOM   1154  NE1 TRP R 151      28.989   3.648  80.364  1.00  0.00           N
ATOM   1155  CE2 TRP R 151      29.977   2.889  80.933  1.00  0.00           C
ATOM   1156  CE3 TRP R 151      31.244   2.845  82.992  1.00  0.00           C
ATOM   1157  CZ2 TRP R 151      30.643   1.768  80.442  1.00  0.00           C
ATOM   1158  CZ3 TRP R 151      31.904   1.730  82.502  1.00  0.00           C
ATOM   1159  CH2 TRP R 151      31.600   1.204  81.239  1.00  0.00           C
ATOM   1160  N   THR R 152      26.388   6.240  83.887  1.00  0.00           N
ATOM   1161  CA  THR R 152      25.065   6.473  83.325  1.00  0.00           C
ATOM   1162  C   THR R 152      25.204   7.548  82.254  1.00  0.00           C
ATOM   1163  O   THR R 152      25.995   8.484  82.410  1.00  0.00           O
ATOM   1164  CB  THR R 152      24.073   6.900  84.431  1.00  0.00           C
ATOM   1165  OG1 THR R 152      24.090   5.928  85.484  1.00  0.00           O
ATOM   1166  CG2 THR R 152      22.643   7.004  83.906  1.00  0.00           C
ATOM   1167  N   CYS R 153      24.439   7.421  81.167  1.00  0.00           N
ATOM   1168  CA  CYS R 153      24.583   8.304  80.011  1.00  0.00           C
ATOM   1169  C   CYS R 153      23.932   9.674  80.205  1.00  0.00           C
ATOM   1170  O   CYS R 153      23.121  10.107  79.382  1.00  0.00           O
ATOM   1171  CB  CYS R 153      24.024   7.610  78.761  1.00  0.00           C
ATOM   1172  SG  CYS R 153      22.292   7.044  78.844  1.00  0.00           S
ATOM   1173  N   CYS R 154      24.302  10.383  81.276  1.00  0.00           N
ATOM   1174  CA  CYS R 154      23.782  11.737  81.467  1.00  0.00           C
ATOM   1175  C   CYS R 154      24.416  12.774  80.532  1.00  0.00           C
ATOM   1176  O   CYS R 154      23.656  13.556  79.934  1.00  0.00           O
ATOM   1177  CB  CYS R 154      23.883  12.135  82.946  1.00  0.00           C
ATOM   1178  SG  CYS R 154      23.205  13.768  83.327  1.00  0.00           S
ATOM   1179  N   PRO R 155      25.753  12.868  80.359  1.00  0.00           N
ATOM   1180  CA  PRO R 155      26.238  13.872  79.390  1.00  0.00           C
ATOM   1181  C   PRO R 155      26.027  13.475  77.936  1.00  0.00           C
ATOM   1182  O   PRO R 155      25.646  14.322  77.120  1.00  0.00           O
ATOM   1183  CB  PRO R 155      27.728  14.013  79.735  1.00  0.00           C
ATOM   1184  CG  PRO R 155      28.100  12.733  80.321  1.00  0.00           C
ATOM   1185  CD  PRO R 155      26.901  12.266  81.080  1.00  0.00           C
ATOM   1186  N   ARG R 156      26.261  12.215  77.587  1.00  0.00           N
ATOM   1187  CA  ARG R 156      26.152  11.767  76.210  1.00  0.00           C
ATOM   1188  C   ARG R 156      24.696  11.426  75.880  1.00  0.00           C
ATOM   1189  O   ARG R 156      23.906  11.130  76.779  1.00  0.00           O
ATOM   1190  CB  ARG R 156      27.057  10.554  75.984  1.00  0.00           C
ATOM   1191  CG  ARG R 156      26.656   9.309  76.751  1.00  0.00           C
ATOM   1192  CD  ARG R 156      27.681   8.202  76.581  1.00  0.00           C
ATOM   1193  NE  ARG R 156      28.942   8.526  77.241  1.00  0.00           N
ATOM   1194  CZ  ARG R 156      30.052   7.801  77.131  1.00  0.00           C
ATOM   1195  NH1 ARG R 156      31.154   8.172  77.768  1.00  0.00           N
ATOM   1196  NH2 ARG R 156      30.058   6.707  76.384  1.00  0.00           N
ATOM   1197  N   PRO R 157      24.303  11.499  74.604  1.00  0.00           N
ATOM   1198  CA  PRO R 157      22.946  11.077  74.242  1.00  0.00           C
ATOM   1199  C   PRO R 157      22.775   9.570  74.352  1.00  0.00           C
ATOM   1200  O   PRO R 157      23.698   8.792  74.106  1.00  0.00           O
ATOM   1201  CB  PRO R 157      22.800  11.551  72.792  1.00  0.00           C
ATOM   1202  CG  PRO R 157      24.190  11.658  72.282  1.00  0.00           C
ATOM   1203  CD  PRO R 157      25.009  12.100  73.458  1.00  0.00           C
ATOM   1204  N   CYS R 158      21.568   9.169  74.735  1.00  0.00           N
ATOM   1205  CA  CYS R 158      21.242   7.772  74.979  1.00  0.00           C
ATOM   1206  C   CYS R 158      20.547   7.183  73.759  1.00  0.00           C
ATOM   1207  O   CYS R 158      19.773   7.870  73.084  1.00  0.00           O
ATOM   1208  CB  CYS R 158      20.342   7.627  76.208  1.00  0.00           C
ATOM   1209  SG  CYS R 158      21.063   8.241  77.751  1.00  0.00           S
ATOM   1210  N   SER R 159      20.851   5.919  73.469  1.00  0.00           N
ATOM   1211  CA  SER R 159      20.201   5.212  72.373  1.00  0.00           C
ATOM   1212  C   SER R 159      18.718   5.019  72.670  1.00  0.00           C
ATOM   1213  O   SER R 159      18.341   4.641  73.782  1.00  0.00           O
ATOM   1214  CB  SER R 159      20.877   3.862  72.140  1.00  0.00           C
ATOM   1215  OG  SER R 159      20.237   3.143  71.101  1.00  0.00           O
ATOM   1216  N   GLU R 160      17.876   5.293  71.667  1.00  0.00           N
ATOM   1217  CA  GLU R 160      16.430   5.186  71.834  1.00  0.00           C
ATOM   1218  C   GLU R 160      15.950   3.747  71.981  1.00  0.00           C
ATOM   1219  O   GLU R 160      14.812   3.533  72.414  1.00  0.00           O
ATOM   1220  CB  GLU R 160      15.711   5.836  70.650  1.00  0.00           C
ATOM   1221  CG  GLU R 160      15.894   5.094  69.338  1.00  0.00           C
ATOM   1222  CD  GLU R 160      15.157   5.743  68.188  1.00  0.00           C
ATOM   1223  OE1 GLU R 160      14.547   6.813  68.397  1.00  0.00           O
ATOM   1224  OE2 GLU R 160      15.174   5.171  67.080  1.00  0.00           O
ATOM   1225  N   LEU R 161      16.773   2.763  71.602  1.00  0.00           N
ATOM   1226  CA  LEU R 161      16.334   1.370  71.631  1.00  0.00           C
ATOM   1227  C   LEU R 161      16.184   0.861  73.059  1.00  0.00           C
ATOM   1228  O   LEU R 161      15.247   0.110  73.360  1.00  0.00           O
ATOM   1229  CB  LEU R 161      17.311   0.503  70.838  1.00  0.00           C
ATOM   1230  CG  LEU R 161      16.885  -0.942  70.585  1.00  0.00           C
ATOM   1231  CD1 LEU R 161      15.596  -0.951  69.786  1.00  0.00           C
ATOM   1232  CD2 LEU R 161      17.971  -1.697  69.840  1.00  0.00           C
ATOM   1233  N   PHE R 162      17.085   1.258  73.955  1.00  0.00           N
ATOM   1234  CA  PHE R 162      17.037   0.806  75.334  1.00  0.00           C
ATOM   1235  C   PHE R 162      17.005   2.004  76.276  1.00  0.00           C
ATOM   1236  O   PHE R 162      17.781   2.952  76.088  1.00  0.00           O
ATOM   1237  CB  PHE R 162      18.242  -0.082  75.662  1.00  0.00           C
ATOM   1238  CG  PHE R 162      18.341  -1.306  74.804  1.00  0.00           C
ATOM   1239  CD1 PHE R 162      17.468  -2.367  74.982  1.00  0.00           C
ATOM   1240  CD2 PHE R 162      19.330  -1.407  73.837  1.00  0.00           C
ATOM   1241  CE1 PHE R 162      17.561  -3.497  74.189  1.00  0.00           C
ATOM   1242  CE2 PHE R 162      19.433  -2.538  73.049  1.00  0.00           C
ATOM   1243  CZ  PHE R 162      18.550  -3.584  73.227  1.00  0.00           C
ATOM   1244  N   PRO R 163      16.131   2.007  77.284  1.00  0.00           N
ATOM   1245  CA  PRO R 163      16.071   3.147  78.213  1.00  0.00           C
ATOM   1246  C   PRO R 163      17.286   3.193  79.131  1.00  0.00           C
ATOM   1247  O   PRO R 163      17.632   2.194  79.768  1.00  0.00           O
ATOM   1248  CB  PRO R 163      14.782   2.891  79.003  1.00  0.00           C
ATOM   1249  CG  PRO R 163      13.975   1.976  78.137  1.00  0.00           C
ATOM   1250  CD  PRO R 163      14.983   1.102  77.456  1.00  0.00           C
ATOM   1251  N   LEU R 164      17.928   4.370  79.174  1.00  0.00           N
ATOM   1252  CA  LEU R 164      19.040   4.693  80.080  1.00  0.00           C
ATOM   1253  C   LEU R 164      20.236   3.760  79.882  1.00  0.00           C
ATOM   1254  O   LEU R 164      20.829   3.258  80.839  1.00  0.00           O
ATOM   1255  CB  LEU R 164      18.586   4.699  81.544  1.00  0.00           C
ATOM   1256  CG  LEU R 164      17.592   5.795  81.933  1.00  0.00           C
ATOM   1257  CD1 LEU R 164      17.117   5.606  83.364  1.00  0.00           C
ATOM   1258  CD2 LEU R 164      18.212   7.171  81.745  1.00  0.00           C
ATOM   1259  N   ILE R 165      20.591   3.529  78.623  1.00  0.00           N
ATOM   1260  CA  ILE R 165      21.733   2.701  78.257  1.00  0.00           C
ATOM   1261  C   ILE R 165      22.648   3.521  77.359  1.00  0.00           C
ATOM   1262  O   ILE R 165      22.184   4.073  76.359  1.00  0.00           O
ATOM   1263  CB  ILE R 165      21.308   1.396  77.558  1.00  0.00           C
ATOM   1264  CG1 ILE R 165      20.486   0.526  78.517  1.00  0.00           C
ATOM   1265  CG2 ILE R 165      22.513   0.627  77.046  1.00  0.00           C
ATOM   1266  CD1 ILE R 165      21.244   0.092  79.757  1.00  0.00           C
ATOM   1267  N   PRO R 166      23.937   3.644  77.683  1.00  0.00           N
ATOM   1268  CA  PRO R 166      24.838   4.457  76.860  1.00  0.00           C
ATOM   1269  C   PRO R 166      25.154   3.807  75.521  1.00  0.00           C
ATOM   1270  O   PRO R 166      25.123   2.583  75.367  1.00  0.00           O
ATOM   1271  CB  PRO R 166      26.094   4.585  77.729  1.00  0.00           C
ATOM   1272  CG  PRO R 166      26.051   3.398  78.622  1.00  0.00           C
ATOM   1273  CD  PRO R 166      24.604   3.125  78.889  1.00  0.00           C
ATOM   1274  N   ASN R 167      25.459   4.665  74.543  1.00  0.00           N
ATOM   1275  CA  ASN R 167      25.659   4.226  73.165  1.00  0.00           C
ATOM   1276  C   ASN R 167      26.959   3.441  73.006  1.00  0.00           C
ATOM   1277  O   ASN R 167      26.994   2.416  72.309  1.00  0.00           O
ATOM   1278  CB  ASN R 167      25.644   5.450  72.245  1.00  0.00           C
ATOM   1279  CG  ASN R 167      25.454   5.096  70.784  1.00  0.00           C
ATOM   1280  OD1 ASN R 167      25.298   3.933  70.429  1.00  0.00           O
ATOM   1281  ND2 ASN R 167      25.461   6.109  69.927  1.00  0.00           N
ATOM   1282  N   ASP R 168      28.036   3.908  73.649  1.00  0.00           N
ATOM   1283  CA  ASP R 168      29.340   3.266  73.497  1.00  0.00           C
ATOM   1284  C   ASP R 168      29.373   1.900  74.173  1.00  0.00           C
ATOM   1285  O   ASP R 168      29.966   0.955  73.642  1.00  0.00           O
ATOM   1286  CB  ASP R 168      30.435   4.172  74.058  1.00  0.00           C
ATOM   1287  CG  ASP R 168      30.643   5.419  73.222  1.00  0.00           C
ATOM   1288  OD1 ASP R 168      30.402   5.363  71.998  1.00  0.00           O
ATOM   1289  OD2 ASP R 168      31.046   6.456  73.789  1.00  0.00           O
ATOM   1290  N   TYR R 169      28.734   1.775  75.340  1.00  0.00           N
ATOM   1291  CA  TYR R 169      28.629   0.467  75.981  1.00  0.00           C
ATOM   1292  C   TYR R 169      27.718  -0.470  75.197  1.00  0.00           C
ATOM   1293  O   TYR R 169      27.936  -1.687  75.208  1.00  0.00           O
ATOM   1294  CB  TYR R 169      28.137   0.617  77.419  1.00  0.00           C
ATOM   1295  CG  TYR R 169      27.956  -0.703  78.127  1.00  0.00           C
ATOM   1296  CD1 TYR R 169      29.054  -1.441  78.553  1.00  0.00           C
ATOM   1297  CD2 TYR R 169      26.686  -1.220  78.356  1.00  0.00           C
ATOM   1298  CE1 TYR R 169      28.890  -2.656  79.192  1.00  0.00           C
ATOM   1299  CE2 TYR R 169      26.514  -2.429  78.991  1.00  0.00           C
ATOM   1300  CZ  TYR R 169      27.616  -3.142  79.406  1.00  0.00           C
ATOM   1301  OH  TYR R 169      27.431  -4.345  80.041  1.00  0.00           O
ATOM   1302  N   LEU R 170      26.699   0.073  74.523  1.00  0.00           N
ATOM   1303  CA  LEU R 170      25.876  -0.732  73.624  1.00  0.00           C
ATOM   1304  C   LEU R 170      26.706  -1.292  72.473  1.00  0.00           C
ATOM   1305  O   LEU R 170      26.593  -2.480  72.135  1.00  0.00           O
ATOM   1306  CB  LEU R 170      24.712   0.107  73.095  1.00  0.00           C
ATOM   1307  CG  LEU R 170      23.697  -0.591  72.191  1.00  0.00           C
ATOM   1308  CD1 LEU R 170      23.008  -1.707  72.945  1.00  0.00           C
ATOM   1309  CD2 LEU R 170      22.677   0.409  71.669  1.00  0.00           C
ATOM   1310  N   LEU R 171      27.565  -0.452  71.882  1.00  0.00           N
ATOM   1311  CA  LEU R 171      28.485  -0.910  70.841  1.00  0.00           C
ATOM   1312  C   LEU R 171      29.468  -1.949  71.374  1.00  0.00           C
ATOM   1313  O   LEU R 171      29.764  -2.938  70.692  1.00  0.00           O
ATOM   1314  CB  LEU R 171      29.237   0.285  70.252  1.00  0.00           C
ATOM   1315  CG  LEU R 171      30.306   0.004  69.191  1.00  0.00           C
ATOM   1316  CD1 LEU R 171      29.712  -0.657  67.959  1.00  0.00           C
ATOM   1317  CD2 LEU R 171      31.035   1.286  68.816  1.00  0.00           C
ATOM   1318  N   SER R 172      29.961  -1.753  72.602  1.00  0.00           N
ATOM   1319  CA  SER R 172      30.916  -2.690  73.191  1.00  0.00           C
ATOM   1320  C   SER R 172      30.276  -4.045  73.476  1.00  0.00           C
ATOM   1321  O   SER R 172      30.884  -5.091  73.216  1.00  0.00           O
ATOM   1322  CB  SER R 172      31.508  -2.098  74.469  1.00  0.00           C
ATOM   1323  OG  SER R 172      32.414  -3.000  75.078  1.00  0.00           O
ATOM   1324  N   TRP R 173      29.044  -4.046  73.997  1.00  0.00           N
ATOM   1325  CA  TRP R 173      28.351  -5.304  74.258  1.00  0.00           C
ATOM   1326  C   TRP R 173      27.979  -6.007  72.960  1.00  0.00           C
ATOM   1327  O   TRP R 173      28.002  -7.243  72.894  1.00  0.00           O
ATOM   1328  CB  TRP R 173      27.095  -5.066  75.095  1.00  0.00           C
ATOM   1329  CG  TRP R 173      26.488  -6.345  75.593  1.00  0.00           C
ATOM   1330  CD1 TRP R 173      26.967  -7.139  76.594  1.00  0.00           C
ATOM   1331  CD2 TRP R 173      25.325  -7.009  75.077  1.00  0.00           C
ATOM   1332  NE1 TRP R 173      26.159  -8.236  76.757  1.00  0.00           N
ATOM   1333  CE2 TRP R 173      25.147  -8.184  75.836  1.00  0.00           C
ATOM   1334  CE3 TRP R 173      24.415  -6.721  74.057  1.00  0.00           C
ATOM   1335  CZ2 TRP R 173      24.094  -9.066  75.608  1.00  0.00           C
ATOM   1336  CZ3 TRP R 173      23.367  -7.598  73.833  1.00  0.00           C
ATOM   1337  CH2 TRP R 173      23.216  -8.756  74.606  1.00  0.00           C
ATOM   1338  N   LEU R 174      27.632  -5.237  71.919  1.00  0.00           N
ATOM   1339  CA  LEU R 174      27.346  -5.846  70.622  1.00  0.00           C
ATOM   1340  C   LEU R 174      28.597  -6.470  70.016  1.00  0.00           C
ATOM   1341  O   LEU R 174      28.529  -7.567  69.451  1.00  0.00           O
ATOM   1342  CB  LEU R 174      26.744  -4.817  69.665  1.00  0.00           C
ATOM   1343  CG  LEU R 174      26.307  -5.424  68.327  1.00  0.00           C
ATOM   1344  CD1 LEU R 174      25.221  -6.452  68.557  1.00  0.00           C
ATOM   1345  CD2 LEU R 174      25.841  -4.383  67.336  1.00  0.00           C
ATOM   1346  N   LEU R 175      29.752  -5.805  70.148  1.00  0.00           N
ATOM   1347  CA  LEU R 175      31.006  -6.390  69.674  1.00  0.00           C
ATOM   1348  C   LEU R 175      31.385  -7.633  70.474  1.00  0.00           C
ATOM   1349  O   LEU R 175      31.901  -8.604  69.908  1.00  0.00           O
ATOM   1350  CB  LEU R 175      32.132  -5.359  69.726  1.00  0.00           C
ATOM   1351  CG  LEU R 175      32.076  -4.220  68.706  1.00  0.00           C
ATOM   1352  CD1 LEU R 175      33.178  -3.207  68.974  1.00  0.00           C
ATOM   1353  CD2 LEU R 175      32.171  -4.763  67.289  1.00  0.00           C
ATOM   1354  N   PHE R 176      31.109  -7.630  71.783  1.00  0.00           N
ATOM   1355  CA  PHE R 176      31.391  -8.796  72.619  1.00  0.00           C
ATOM   1356  C   PHE R 176      30.526  -9.992  72.224  1.00  0.00           C
ATOM   1357  O   PHE R 176      31.034 -11.106  72.036  1.00  0.00           O
ATOM   1358  CB  PHE R 176      31.180  -8.436  74.091  1.00  0.00           C
ATOM   1359  CG  PHE R 176      31.463  -9.565  75.040  1.00  0.00           C
ATOM   1360  CD1 PHE R 176      32.768  -9.953  75.306  1.00  0.00           C
ATOM   1361  CD2 PHE R 176      30.424 -10.225  75.680  1.00  0.00           C
ATOM   1362  CE1 PHE R 176      33.032 -10.990  76.183  1.00  0.00           C
ATOM   1363  CE2 PHE R 176      30.681 -11.262  76.560  1.00  0.00           C
ATOM   1364  CZ  PHE R 176      31.987 -11.644  76.812  1.00  0.00           C
ATOM   1365  N   ILE R 177      29.215  -9.776  72.071  1.00  0.00           N
ATOM   1366  CA  ILE R 177      28.336 -10.888  71.722  1.00  0.00           C
ATOM   1367  C   ILE R 177      28.543 -11.309  70.266  1.00  0.00           C
ATOM   1368  O   ILE R 177      28.374 -12.489  69.927  1.00  0.00           O
ATOM   1369  CB  ILE R 177      26.864 -10.535  72.048  1.00  0.00           C
ATOM   1370  CG1 ILE R 177      25.986 -11.788  72.040  1.00  0.00           C
ATOM   1371  CG2 ILE R 177      26.297  -9.481  71.103  1.00  0.00           C
ATOM   1372  CD1 ILE R 177      24.625 -11.581  72.663  1.00  0.00           C
ATOM   1373  N   ALA R 178      28.978 -10.388  69.396  1.00  0.00           N
ATOM   1374  CA  ALA R 178      29.328 -10.761  68.032  1.00  0.00           C
ATOM   1375  C   ALA R 178      30.606 -11.584  67.995  1.00  0.00           C
ATOM   1376  O   ALA R 178      30.726 -12.493  67.170  1.00  0.00           O
ATOM   1377  CB  ALA R 178      29.471  -9.513  67.162  1.00  0.00           C
ATOM   1378  N   PHE R 179      31.557 -11.291  68.889  1.00  0.00           N
ATOM   1379  CA  PHE R 179      32.733 -12.140  69.037  1.00  0.00           C
ATOM   1380  C   PHE R 179      32.354 -13.525  69.545  1.00  0.00           C
ATOM   1381  O   PHE R 179      32.933 -14.529  69.115  1.00  0.00           O
ATOM   1382  CB  PHE R 179      33.740 -11.478  69.978  1.00  0.00           C
ATOM   1383  CG  PHE R 179      34.993 -12.278  70.186  1.00  0.00           C
ATOM   1384  CD1 PHE R 179      35.955 -12.352  69.192  1.00  0.00           C
ATOM   1385  CD2 PHE R 179      35.209 -12.953  71.380  1.00  0.00           C
ATOM   1386  CE1 PHE R 179      37.112 -13.089  69.380  1.00  0.00           C
ATOM   1387  CE2 PHE R 179      36.363 -13.692  71.575  1.00  0.00           C
ATOM   1388  CZ  PHE R 179      37.315 -13.759  70.574  1.00  0.00           C
ATOM   1389  N   LEU R 180      31.366 -13.596  70.446  1.00  0.00           N
ATOM   1390  CA  LEU R 180      30.891 -14.889  70.942  1.00  0.00           C
ATOM   1391  C   LEU R 180      30.241 -15.712  69.829  1.00  0.00           C
ATOM   1392  O   LEU R 180      30.535 -16.906  69.670  1.00  0.00           O
ATOM   1393  CB  LEU R 180      29.909 -14.687  72.096  1.00  0.00           C
ATOM   1394  CG  LEU R 180      30.433 -14.066  73.392  1.00  0.00           C
ATOM   1395  CD1 LEU R 180      29.296 -13.849  74.378  1.00  0.00           C
ATOM   1396  CD2 LEU R 180      31.527 -14.914  74.012  1.00  0.00           C
ATOM   1397  N   PHE R 181      29.358 -15.084  69.041  1.00  0.00           N
ATOM   1398  CA  PHE R 181      28.731 -15.791  67.924  1.00  0.00           C
ATOM   1399  C   PHE R 181      29.734 -16.149  66.832  1.00  0.00           C
ATOM   1400  O   PHE R 181      29.600 -17.203  66.203  1.00  0.00           O
ATOM   1401  CB  PHE R 181      27.578 -14.976  67.331  1.00  0.00           C
ATOM   1402  CG  PHE R 181      26.295 -15.072  68.114  1.00  0.00           C
ATOM   1403  CD1 PHE R 181      25.520 -16.221  68.043  1.00  0.00           C
ATOM   1404  CD2 PHE R 181      25.839 -14.009  68.875  1.00  0.00           C
ATOM   1405  CE1 PHE R 181      24.333 -16.317  68.748  1.00  0.00           C
ATOM   1406  CE2 PHE R 181      24.651 -14.099  69.582  1.00  0.00           C
ATOM   1407  CZ  PHE R 181      23.898 -15.254  69.517  1.00  0.00           C
ATOM   1408  N   SER R 182      30.739 -15.298  66.597  1.00  0.00           N
ATOM   1409  CA  SER R 182      31.781 -15.627  65.631  1.00  0.00           C
ATOM   1410  C   SER R 182      32.626 -16.800  66.111  1.00  0.00           C
ATOM   1411  O   SER R 182      33.047 -17.638  65.305  1.00  0.00           O
ATOM   1412  CB  SER R 182      32.659 -14.403  65.371  1.00  0.00           C
ATOM   1413  OG  SER R 182      33.706 -14.710  64.467  1.00  0.00           O
ATOM   1414  N   GLY R 183      32.866 -16.881  67.424  1.00  0.00           N
ATOM   1415  CA  GLY R 183      33.526 -18.050  67.980  1.00  0.00           C
ATOM   1416  C   GLY R 183      32.700 -19.315  67.828  1.00  0.00           C
ATOM   1417  O   GLY R 183      33.243 -20.384  67.554  1.00  0.00           O
ATOM   1418  N   ILE R 184      31.376 -19.197  67.983  1.00  0.00           N
ATOM   1419  CA  ILE R 184      30.483 -20.341  67.781  1.00  0.00           C
ATOM   1420  C   ILE R 184      30.505 -20.806  66.323  1.00  0.00           C
ATOM   1421  O   ILE R 184      30.589 -22.014  66.044  1.00  0.00           O
ATOM   1422  CB  ILE R 184      29.059 -19.986  68.257  1.00  0.00           C
ATOM   1423  CG1 ILE R 184      29.029 -19.824  69.778  1.00  0.00           C
ATOM   1424  CG2 ILE R 184      28.041 -21.029  67.822  1.00  0.00           C
ATOM   1425  CD1 ILE R 184      27.735 -19.240  70.303  1.00  0.00           C
ATOM   1426  N   ILE R 185      30.462 -19.855  65.378  1.00  0.00           N
ATOM   1427  CA  ILE R 185      30.510 -20.176  63.947  1.00  0.00           C
ATOM   1428  C   ILE R 185      31.833 -20.846  63.587  1.00  0.00           C
ATOM   1429  O   ILE R 185      31.855 -21.900  62.937  1.00  0.00           O
ATOM   1430  CB  ILE R 185      30.283 -18.907  63.102  1.00  0.00           C
ATOM   1431  CG1 ILE R 185      28.861 -18.365  63.273  1.00  0.00           C
ATOM   1432  CG2 ILE R 185      30.570 -19.169  61.629  1.00  0.00           C
ATOM   1433  CD1 ILE R 185      27.792 -19.277  62.743  1.00  0.00           C
ATOM   1434  N   TYR R 186      32.947 -20.247  64.025  1.00  0.00           N
ATOM   1435  CA  TYR R 186      34.286 -20.782  63.775  1.00  0.00           C
ATOM   1436  C   TYR R 186      34.461 -22.167  64.391  1.00  0.00           C
ATOM   1437  O   TYR R 186      35.035 -23.074  63.767  1.00  0.00           O
ATOM   1438  CB  TYR R 186      35.307 -19.795  64.343  1.00  0.00           C
ATOM   1439  CG  TYR R 186      36.765 -20.108  64.116  1.00  0.00           C
ATOM   1440  CD1 TYR R 186      37.366 -19.865  62.887  1.00  0.00           C
ATOM   1441  CD2 TYR R 186      37.553 -20.606  65.149  1.00  0.00           C
ATOM   1442  CE1 TYR R 186      38.708 -20.130  62.685  1.00  0.00           C
ATOM   1443  CE2 TYR R 186      38.895 -20.877  64.956  1.00  0.00           C
ATOM   1444  CZ  TYR R 186      39.468 -20.634  63.723  1.00  0.00           C
ATOM   1445  OH  TYR R 186      40.801 -20.906  63.524  1.00  0.00           O
ATOM   1446  N   THR R 187      33.908 -22.361  65.591  1.00  0.00           N
ATOM   1447  CA  THR R 187      34.060 -23.617  66.309  1.00  0.00           C
ATOM   1448  C   THR R 187      33.289 -24.745  65.635  1.00  0.00           C
ATOM   1449  O   THR R 187      33.850 -25.817  65.379  1.00  0.00           O
ATOM   1450  CB  THR R 187      33.604 -23.433  67.754  1.00  0.00           C
ATOM   1451  OG1 THR R 187      34.362 -22.378  68.362  1.00  0.00           O
ATOM   1452  CG2 THR R 187      33.830 -24.690  68.526  1.00  0.00           C
ATOM   1453  N   TYR R 188      32.003 -24.524  65.328  1.00  0.00           N
ATOM   1454  CA  TYR R 188      31.238 -25.572  64.651  1.00  0.00           C
ATOM   1455  C   TYR R 188      31.702 -25.785  63.213  1.00  0.00           C
ATOM   1456  O   TYR R 188      31.568 -26.899  62.688  1.00  0.00           O
ATOM   1457  CB  TYR R 188      29.740 -25.273  64.689  1.00  0.00           C
ATOM   1458  CG  TYR R 188      29.106 -25.518  66.040  1.00  0.00           C
ATOM   1459  CD1 TYR R 188      28.889 -26.812  66.498  1.00  0.00           C
ATOM   1460  CD2 TYR R 188      28.691 -24.462  66.840  1.00  0.00           C
ATOM   1461  CE1 TYR R 188      28.305 -27.045  67.732  1.00  0.00           C
ATOM   1462  CE2 TYR R 188      28.098 -24.685  68.071  1.00  0.00           C
ATOM   1463  CZ  TYR R 188      27.910 -25.980  68.511  1.00  0.00           C
ATOM   1464  OH  TYR R 188      27.322 -26.209  69.733  1.00  0.00           O
ATOM   1465  N   GLY R 189      32.279 -24.757  62.580  1.00  0.00           N
ATOM   1466  CA  GLY R 189      32.901 -24.954  61.281  1.00  0.00           C
ATOM   1467  C   GLY R 189      34.090 -25.893  61.342  1.00  0.00           C
ATOM   1468  O   GLY R 189      34.223 -26.798  60.514  1.00  0.00           O
ATOM   1469  N   HIS R 190      34.960 -25.704  62.342  1.00  0.00           N
ATOM   1470  CA  HIS R 190      36.069 -26.641  62.518  1.00  0.00           C
ATOM   1471  C   HIS R 190      35.608 -28.028  62.959  1.00  0.00           C
ATOM   1472  O   HIS R 190      36.246 -29.021  62.595  1.00  0.00           O
ATOM   1473  CB  HIS R 190      37.095 -26.084  63.499  1.00  0.00           C
ATOM   1474  CG  HIS R 190      38.029 -25.096  62.878  1.00  0.00           C
ATOM   1475  ND1 HIS R 190      39.069 -25.482  62.061  1.00  0.00           N
ATOM   1476  CD2 HIS R 190      38.072 -23.744  62.932  1.00  0.00           C
ATOM   1477  CE1 HIS R 190      39.721 -24.411  61.646  1.00  0.00           C
ATOM   1478  NE2 HIS R 190      39.135 -23.345  62.158  1.00  0.00           N
ATOM   1479  N   VAL R 191      34.511 -28.116  63.719  1.00  0.00           N
ATOM   1480  CA  VAL R 191      33.955 -29.419  64.097  1.00  0.00           C
ATOM   1481  C   VAL R 191      33.494 -30.185  62.859  1.00  0.00           C
ATOM   1482  O   VAL R 191      33.849 -31.356  62.663  1.00  0.00           O
ATOM   1483  CB  VAL R 191      32.814 -29.246  65.118  1.00  0.00           C
ATOM   1484  CG1 VAL R 191      32.032 -30.537  65.277  1.00  0.00           C
ATOM   1485  CG2 VAL R 191      33.375 -28.851  66.466  1.00  0.00           C
ATOM   1486  N   LEU R 192      32.724 -29.517  61.990  1.00  0.00           N
ATOM   1487  CA  LEU R 192      32.268 -30.151  60.755  1.00  0.00           C
ATOM   1488  C   LEU R 192      33.422 -30.456  59.803  1.00  0.00           C
ATOM   1489  O   LEU R 192      33.394 -31.486  59.118  1.00  0.00           O
ATOM   1490  CB  LEU R 192      31.230 -29.269  60.065  1.00  0.00           C
ATOM   1491  CG  LEU R 192      29.879 -29.145  60.772  1.00  0.00           C
ATOM   1492  CD1 LEU R 192      29.003 -28.117  60.080  1.00  0.00           C
ATOM   1493  CD2 LEU R 192      29.189 -30.497  60.814  1.00  0.00           C
ATOM   1494  N   TRP R 193      34.453 -29.603  59.773  1.00  0.00           N
ATOM   1495  CA  TRP R 193      35.603 -29.853  58.910  1.00  0.00           C
ATOM   1496  C   TRP R 193      36.408 -31.065  59.373  1.00  0.00           C
ATOM   1497  O   TRP R 193      36.800 -31.901  58.550  1.00  0.00           O
ATOM   1498  CB  TRP R 193      36.495 -28.615  58.847  1.00  0.00           C
ATOM   1499  CG  TRP R 193      37.692 -28.802  57.972  1.00  0.00           C
ATOM   1500  CD1 TRP R 193      38.979 -28.996  58.377  1.00  0.00           C
ATOM   1501  CD2 TRP R 193      37.712 -28.834  56.541  1.00  0.00           C
ATOM   1502  NE1 TRP R 193      39.803 -29.136  57.287  1.00  0.00           N
ATOM   1503  CE2 TRP R 193      39.048 -29.041  56.147  1.00  0.00           C
ATOM   1504  CE3 TRP R 193      36.729 -28.701  55.553  1.00  0.00           C
ATOM   1505  CZ2 TRP R 193      39.429 -29.120  54.808  1.00  0.00           C
ATOM   1506  CZ3 TRP R 193      37.109 -28.780  54.224  1.00  0.00           C
ATOM   1507  CH2 TRP R 193      38.447 -28.988  53.865  1.00  0.00           C
ATOM   1508  N   LYS R 194      36.665 -31.175  60.682  1.00  0.00           N
ATOM   1509  CA  LYS R 194      37.383 -32.339  61.196  1.00  0.00           C
ATOM   1510  C   LYS R 194      36.556 -33.612  61.070  1.00  0.00           C
ATOM   1511  O   LYS R 194      37.121 -34.683  60.820  1.00  0.00           O
ATOM   1512  CB  LYS R 194      37.801 -32.114  62.648  1.00  0.00           C
ATOM   1513  CG  LYS R 194      38.831 -31.013  62.822  1.00  0.00           C
ATOM   1514  CD  LYS R 194      40.147 -31.394  62.169  1.00  0.00           C
ATOM   1515  CE  LYS R 194      41.197 -30.318  62.377  1.00  0.00           C
ATOM   1516  NZ  LYS R 194      42.485 -30.655  61.708  1.00  0.00           N
ATOM   1517  N   ALA R 195      35.228 -33.511  61.209  1.00  0.00           N
ATOM   1518  CA  ALA R 195      34.370 -34.672  60.988  1.00  0.00           C
ATOM   1519  C   ALA R 195      34.408 -35.132  59.535  1.00  0.00           C
ATOM   1520  O   ALA R 195      34.493 -36.337  59.266  1.00  0.00           O
ATOM   1521  CB  ALA R 195      32.938 -34.349  61.404  1.00  0.00           C
ATOM   1522  N   HIS R 196      34.351 -34.184  58.590  1.00  0.00           N
ATOM   1523  CA  HIS R 196      34.434 -34.523  57.171  1.00  0.00           C
ATOM   1524  C   HIS R 196      35.784 -35.135  56.820  1.00  0.00           C
ATOM   1525  O   HIS R 196      35.850 -36.116  56.067  1.00  0.00           O
ATOM   1526  CB  HIS R 196      34.175 -33.278  56.320  1.00  0.00           C
ATOM   1527  CG  HIS R 196      34.137 -33.547  54.848  1.00  0.00           C
ATOM   1528  ND1 HIS R 196      35.270 -33.546  54.062  1.00  0.00           N
ATOM   1529  CD2 HIS R 196      33.105 -33.822  54.017  1.00  0.00           C
ATOM   1530  CE1 HIS R 196      34.937 -33.811  52.812  1.00  0.00           C
ATOM   1531  NE2 HIS R 196      33.627 -33.983  52.758  1.00  0.00           N
ATOM   1532  N   GLN R 197      36.870 -34.577  57.372  1.00  0.00           N
ATOM   1533  CA  GLN R 197      38.205 -35.113  57.122  1.00  0.00           C
ATOM   1534  C   GLN R 197      38.363 -36.513  57.706  1.00  0.00           C
ATOM   1535  O   GLN R 197      38.961 -37.391  57.069  1.00  0.00           O
ATOM   1536  CB  GLN R 197      39.260 -34.167  57.696  1.00  0.00           C
ATOM   1537  CG  GLN R 197      40.696 -34.570  57.401  1.00  0.00           C
ATOM   1538  CD  GLN R 197      41.702 -33.572  57.938  1.00  0.00           C
ATOM   1539  OE1 GLN R 197      41.333 -32.584  58.574  1.00  0.00           O
ATOM   1540  NE2 GLN R 197      42.980 -33.825  57.683  1.00  0.00           N
ATOM   1541  N   HIS R 198      37.802 -36.750  58.897  1.00  0.00           N
ATOM   1542  CA  HIS R 198      37.870 -38.072  59.516  1.00  0.00           C
ATOM   1543  C   HIS R 198      37.070 -39.110  58.736  1.00  0.00           C
ATOM   1544  O   HIS R 198      37.544 -40.236  58.535  1.00  0.00           O
ATOM   1545  CB  HIS R 198      37.376 -37.999  60.958  1.00  0.00           C
ATOM   1546  CG  HIS R 198      37.358 -39.324  61.648  1.00  0.00           C
ATOM   1547  ND1 HIS R 198      38.504 -39.957  62.075  1.00  0.00           N
ATOM   1548  CD2 HIS R 198      36.331 -40.145  61.970  1.00  0.00           C
ATOM   1549  CE1 HIS R 198      38.184 -41.108  62.638  1.00  0.00           C
ATOM   1550  NE2 HIS R 198      36.872 -41.247  62.587  1.00  0.00           N
ATOM   1551  N   VAL R 199      35.858 -38.754  58.298  1.00  0.00           N
ATOM   1552  CA  VAL R 199      35.033 -39.688  57.532  1.00  0.00           C
ATOM   1553  C   VAL R 199      35.666 -39.977  56.172  1.00  0.00           C
ATOM   1554  O   VAL R 199      35.666 -41.127  55.708  1.00  0.00           O
ATOM   1555  CB  VAL R 199      33.593 -39.148  57.411  1.00  0.00           C
ATOM   1556  CG1 VAL R 199      32.764 -39.977  56.450  1.00  0.00           C
ATOM   1557  CG2 VAL R 199      32.920 -39.159  58.773  1.00  0.00           C
ATOM   1558  N   ALA R 200      36.265 -38.959  55.541  1.00  0.00           N
ATOM   1559  CA  ALA R 200      36.957 -39.168  54.270  1.00  0.00           C
ATOM   1560  C   ALA R 200      38.188 -40.055  54.438  1.00  0.00           C
ATOM   1561  O   ALA R 200      38.438 -40.934  53.603  1.00  0.00           O
ATOM   1562  CB  ALA R 200      37.345 -37.822  53.659  1.00  0.00           C
ATOM   1563  N   SER R 201      38.952 -39.851  55.517  1.00  0.00           N
ATOM   1564  CA  SER R 201      40.125 -40.683  55.779  1.00  0.00           C
ATOM   1565  C   SER R 201      39.734 -42.123  56.095  1.00  0.00           C
ATOM   1566  O   SER R 201      40.446 -43.061  55.718  1.00  0.00           O
ATOM   1567  CB  SER R 201      40.942 -40.088  56.925  1.00  0.00           C
ATOM   1568  OG  SER R 201      42.067 -40.895  57.224  1.00  0.00           O
ATOM   1569  N   LEU R 202      38.610 -42.319  56.791  1.00  0.00           N
ATOM   1570  CA  LEU R 202      38.147 -43.674  57.076  1.00  0.00           C
ATOM   1571  C   LEU R 202      37.630 -44.363  55.816  1.00  0.00           C
ATOM   1572  O   LEU R 202      37.879 -45.558  55.610  1.00  0.00           O
ATOM   1573  CB  LEU R 202      37.063 -43.640  58.154  1.00  0.00           C
ATOM   1574  CG  LEU R 202      36.509 -44.990  58.617  1.00  0.00           C
ATOM   1575  CD1 LEU R 202      37.605 -45.832  59.250  1.00  0.00           C
ATOM   1576  CD2 LEU R 202      35.352 -44.795  59.584  1.00  0.00           C
ATOM   1577  N   SER R 203      36.917 -43.630  54.961  1.00  0.00           N
ATOM   1578  CA  SER R 203      36.338 -44.227  53.763  1.00  0.00           C
ATOM   1579  C   SER R 203      37.374 -44.473  52.673  1.00  0.00           C
ATOM   1580  O   SER R 203      37.177 -45.361  51.835  1.00  0.00           O
ATOM   1581  CB  SER R 203      35.213 -43.341  53.227  1.00  0.00           C
ATOM   1582  OG  SER R 203      34.143 -43.260  54.152  1.00  0.00           O
ATOM   1583  N   GLY R 204      38.462 -43.696  52.653  1.00  0.00           N
ATOM   1584  CA  GLY R 204      39.434 -43.816  51.576  1.00  0.00           C
ATOM   1585  C   GLY R 204      40.235 -45.103  51.586  1.00  0.00           C
ATOM   1586  O   GLY R 204      40.637 -45.590  50.524  1.00  0.00           O
ATOM   1587  N   HIS R 205      40.486 -45.668  52.770  1.00  0.00           N
ATOM   1588  CA  HIS R 205      41.367 -46.829  52.865  1.00  0.00           C
ATOM   1589  C   HIS R 205      40.697 -48.099  52.346  1.00  0.00           C
ATOM   1590  O   HIS R 205      41.355 -48.936  51.718  1.00  0.00           O
ATOM   1591  CB  HIS R 205      41.837 -47.017  54.306  1.00  0.00           C
ATOM   1592  CG  HIS R 205      42.790 -45.957  54.769  1.00  0.00           C
ATOM   1593  ND1 HIS R 205      42.372 -44.782  55.352  1.00  0.00           N
ATOM   1594  CD2 HIS R 205      44.141 -45.894  54.721  1.00  0.00           C
ATOM   1595  CE1 HIS R 205      43.426 -44.042  55.650  1.00  0.00           C
ATOM   1596  NE2 HIS R 205      44.512 -44.693  55.275  1.00  0.00           N
ATOM   1597  N   GLN R 206      39.402 -48.265  52.594  1.00  0.00           N
ATOM   1598  CA  GLN R 206      38.673 -49.455  52.170  1.00  0.00           C
ATOM   1599  C   GLN R 206      37.780 -49.095  50.990  1.00  0.00           C
ATOM   1600  O   GLN R 206      36.921 -48.214  51.102  1.00  0.00           O
ATOM   1601  CB  GLN R 206      37.845 -50.037  53.316  1.00  0.00           C
ATOM   1602  CG  GLN R 206      37.164 -51.352  52.971  1.00  0.00           C
ATOM   1603  CD  GLN R 206      36.387 -51.932  54.135  1.00  0.00           C
ATOM   1604  OE1 GLN R 206      36.317 -51.334  55.209  1.00  0.00           O
ATOM   1605  NE2 GLN R 206      35.793 -53.101  53.927  1.00  0.00           N
ATOM   1606  N   ASP R 207      37.984 -49.780  49.864  1.00  0.00           N
ATOM   1607  CA  ASP R 207      37.219 -49.489  48.656  1.00  0.00           C
ATOM   1608  C   ASP R 207      35.803 -50.049  48.735  1.00  0.00           C
ATOM   1609  O   ASP R 207      34.846 -49.387  48.315  1.00  0.00           O
ATOM   1610  CB  ASP R 207      37.941 -50.046  47.430  1.00  0.00           C
ATOM   1611  CG  ASP R 207      39.235 -49.314  47.134  1.00  0.00           C
ATOM   1612  OD1 ASP R 207      39.328 -48.112  47.459  1.00  0.00           O
ATOM   1613  OD2 ASP R 207      40.160 -49.942  46.577  1.00  0.00           O
ATOM   1614  N   ARG R 208      35.649 -51.261  49.266  1.00  0.00           N
ATOM   1615  CA  ARG R 208      34.356 -51.930  49.334  1.00  0.00           C
ATOM   1616  C   ARG R 208      33.525 -51.518  50.544  1.00  0.00           C
ATOM   1617  O   ARG R 208      32.450 -52.094  50.753  1.00  0.00           O
ATOM   1618  CB  ARG R 208      34.552 -53.449  49.340  1.00  0.00           C
ATOM   1619  CG  ARG R 208      35.160 -54.000  48.062  1.00  0.00           C
ATOM   1620  CD  ARG R 208      34.190 -53.882  46.899  1.00  0.00           C
ATOM   1621  NE  ARG R 208      34.708 -54.512  45.689  1.00  0.00           N
ATOM   1622  CZ  ARG R 208      35.425 -53.879  44.767  1.00  0.00           C
ATOM   1623  NH1 ARG R 208      35.714 -52.593  44.914  1.00  0.00           N
ATOM   1624  NH2 ARG R 208      35.856 -54.532  43.696  1.00  0.00           N
ATOM   1625  N   GLN R 209      33.981 -50.527  51.320  1.00  0.00           N
ATOM   1626  CA  GLN R 209      33.276 -50.137  52.539  1.00  0.00           C
ATOM   1627  C   GLN R 209      31.938 -49.475  52.225  1.00  0.00           C
ATOM   1628  O   GLN R 209      30.897 -49.888  52.748  1.00  0.00           O
ATOM   1629  CB  GLN R 209      34.154 -49.203  53.372  1.00  0.00           C
ATOM   1630  CG  GLN R 209      33.548 -48.812  54.709  1.00  0.00           C
ATOM   1631  CD  GLN R 209      34.470 -47.942  55.539  1.00  0.00           C
ATOM   1632  OE1 GLN R 209      35.568 -47.587  55.103  1.00  0.00           O
ATOM   1633  NE2 GLN R 209      34.034 -47.597  56.744  1.00  0.00           N
ATOM   1634  N   VAL R 210      31.941 -48.456  51.371  1.00  0.00           N
ATOM   1635  CA  VAL R 210      30.711 -47.741  51.029  1.00  0.00           C
ATOM   1636  C   VAL R 210      29.701 -48.540  50.194  1.00  0.00           C
ATOM   1637  O   VAL R 210      28.503 -48.246  50.311  1.00  0.00           O
ATOM   1638  CB  VAL R 210      31.023 -46.367  50.400  1.00  0.00           C
ATOM   1639  CG1 VAL R 210      31.426 -45.393  51.493  1.00  0.00           C
ATOM   1640  CG2 VAL R 210      32.166 -46.426  49.405  1.00  0.00           C
ATOM   1641  N   PRO R 211      30.064 -49.557  49.335  1.00  0.00           N
ATOM   1642  CA  PRO R 211      28.998 -50.462  48.876  1.00  0.00           C
ATOM   1643  C   PRO R 211      28.619 -51.512  49.911  1.00  0.00           C
ATOM   1644  O   PRO R 211      27.499 -52.032  49.876  1.00  0.00           O
ATOM   1645  CB  PRO R 211      29.588 -51.110  47.618  1.00  0.00           C
ATOM   1646  CG  PRO R 211      31.018 -51.055  47.808  1.00  0.00           C
ATOM   1647  CD  PRO R 211      31.276 -49.765  48.511  1.00  0.00           C
ATOM   1648  N   GLY R 212      29.542 -51.842  50.821  1.00  0.00           N
ATOM   1649  CA  GLY R 212      29.288 -52.916  51.769  1.00  0.00           C
ATOM   1650  C   GLY R 212      28.236 -52.576  52.810  1.00  0.00           C
ATOM   1651  O   GLY R 212      27.383 -53.407  53.133  1.00  0.00           O
ATOM   1652  N   MET R 213      28.281 -51.362  53.350  1.00  0.00           N
ATOM   1653  CA  MET R 213      27.359 -50.939  54.395  1.00  0.00           C
ATOM   1654  C   MET R 213      26.433 -49.846  53.871  1.00  0.00           C
ATOM   1655  O   MET R 213      26.876 -48.918  53.183  1.00  0.00           O
ATOM   1656  CB  MET R 213      28.119 -50.477  55.648  1.00  0.00           C
ATOM   1657  CG  MET R 213      29.110 -49.338  55.449  1.00  0.00           C
ATOM   1658  SD  MET R 213      30.037 -48.944  56.940  1.00  0.00           S
ATOM   1659  CE  MET R 213      31.102 -50.378  57.069  1.00  0.00           C
ATOM   1660  N   ALA R 214      25.140 -49.995  54.149  1.00  0.00           N
ATOM   1661  CA  ALA R 214      24.136 -49.006  53.786  1.00  0.00           C
ATOM   1662  C   ALA R 214      23.818 -48.041  54.919  1.00  0.00           C
ATOM   1663  O   ALA R 214      22.913 -47.213  54.771  1.00  0.00           O
ATOM   1664  CB  ALA R 214      22.850 -49.700  53.326  1.00  0.00           C
ATOM   1665  N   ARG R 215      24.527 -48.136  56.043  1.00  0.00           N
ATOM   1666  CA  ARG R 215      24.288 -47.244  57.169  1.00  0.00           C
ATOM   1667  C   ARG R 215      24.758 -45.832  56.839  1.00  0.00           C
ATOM   1668  O   ARG R 215      25.803 -45.642  56.210  1.00  0.00           O
ATOM   1669  CB  ARG R 215      25.001 -47.766  58.418  1.00  0.00           C
ATOM   1670  CG  ARG R 215      24.708 -46.980  59.692  1.00  0.00           C
ATOM   1671  CD  ARG R 215      25.373 -47.598  60.911  1.00  0.00           C
ATOM   1672  NE  ARG R 215      25.116 -46.815  62.116  1.00  0.00           N
ATOM   1673  CZ  ARG R 215      25.557 -47.139  63.327  1.00  0.00           C
ATOM   1674  NH1 ARG R 215      26.279 -48.238  63.500  1.00  0.00           N
ATOM   1675  NH2 ARG R 215      25.274 -46.367  64.367  1.00  0.00           N
ATOM   1676  N   MET R 216      23.960 -44.844  57.244  1.00  0.00           N
ATOM   1677  CA  MET R 216      24.307 -43.446  57.026  1.00  0.00           C
ATOM   1678  C   MET R 216      25.528 -43.068  57.855  1.00  0.00           C
ATOM   1679  O   MET R 216      25.612 -43.393  59.043  1.00  0.00           O
ATOM   1680  CB  MET R 216      23.126 -42.546  57.384  1.00  0.00           C
ATOM   1681  CG  MET R 216      21.926 -42.699  56.465  1.00  0.00           C
ATOM   1682  SD  MET R 216      20.552 -41.631  56.933  1.00  0.00           S
ATOM   1683  CE  MET R 216      19.315 -42.131  55.739  1.00  0.00           C
ATOM   1684  N   ARG R 217      26.480 -42.392  57.217  1.00  0.00           N
ATOM   1685  CA  ARG R 217      27.705 -41.983  57.882  1.00  0.00           C
ATOM   1686  C   ARG R 217      27.423 -40.879  58.900  1.00  0.00           C
ATOM   1687  O   ARG R 217      26.413 -40.171  58.828  1.00  0.00           O
ATOM   1688  CB  ARG R 217      28.736 -41.513  56.855  1.00  0.00           C
ATOM   1689  CG  ARG R 217      28.336 -40.265  56.084  1.00  0.00           C
ATOM   1690  CD  ARG R 217      29.363 -39.935  55.012  1.00  0.00           C
ATOM   1691  NE  ARG R 217      29.039 -38.716  54.280  1.00  0.00           N
ATOM   1692  CZ  ARG R 217      29.790 -38.201  53.313  1.00  0.00           C
ATOM   1693  NH1 ARG R 217      29.417 -37.087  52.700  1.00  0.00           N
ATOM   1694  NH2 ARG R 217      30.919 -38.801  52.958  1.00  0.00           N
ATOM   1695  N   LEU R 218      28.333 -40.749  59.869  1.00  0.00           N
ATOM   1696  CA  LEU R 218      28.175 -39.751  60.922  1.00  0.00           C
ATOM   1697  C   LEU R 218      28.347 -38.328  60.408  1.00  0.00           C
ATOM   1698  O   LEU R 218      27.906 -37.391  61.080  1.00  0.00           O
ATOM   1699  CB  LEU R 218      29.159 -40.027  62.068  1.00  0.00           C
ATOM   1700  CG  LEU R 218      30.686 -39.996  61.895  1.00  0.00           C
ATOM   1701  CD1 LEU R 218      31.308 -38.622  62.167  1.00  0.00           C
ATOM   1702  CD2 LEU R 218      31.320 -41.039  62.789  1.00  0.00           C
ATOM   1703  N   ASP R 219      28.999 -38.155  59.253  1.00  0.00           N
ATOM   1704  CA  ASP R 219      29.188 -36.829  58.672  1.00  0.00           C
ATOM   1705  C   ASP R 219      27.852 -36.190  58.304  1.00  0.00           C
ATOM   1706  O   ASP R 219      27.603 -35.027  58.633  1.00  0.00           O
ATOM   1707  CB  ASP R 219      30.099 -36.928  57.446  1.00  0.00           C
ATOM   1708  CG  ASP R 219      30.654 -35.581  57.009  1.00  0.00           C
ATOM   1709  OD1 ASP R 219      30.380 -34.557  57.670  1.00  0.00           O
ATOM   1710  OD2 ASP R 219      31.371 -35.549  55.987  1.00  0.00           O
ATOM   1711  N   VAL R 220      26.972 -36.950  57.642  1.00  0.00           N
ATOM   1712  CA  VAL R 220      25.690 -36.406  57.190  1.00  0.00           C
ATOM   1713  C   VAL R 220      24.770 -36.123  58.374  1.00  0.00           C
ATOM   1714  O   VAL R 220      24.126 -35.067  58.437  1.00  0.00           O
ATOM   1715  CB  VAL R 220      25.041 -37.368  56.177  1.00  0.00           C
ATOM   1716  CG1 VAL R 220      23.658 -36.884  55.763  1.00  0.00           C
ATOM   1717  CG2 VAL R 220      25.929 -37.523  54.956  1.00  0.00           C
ATOM   1718  N   ARG R 221      24.722 -37.042  59.346  1.00  0.00           N
ATOM   1719  CA  ARG R 221      23.877 -36.860  60.525  1.00  0.00           C
ATOM   1720  C   ARG R 221      24.373 -35.704  61.388  1.00  0.00           C
ATOM   1721  O   ARG R 221      23.572 -34.896  61.882  1.00  0.00           O
ATOM   1722  CB  ARG R 221      23.839 -38.153  61.338  1.00  0.00           C
ATOM   1723  CG  ARG R 221      22.957 -38.106  62.573  1.00  0.00           C
ATOM   1724  CD  ARG R 221      22.960 -39.446  63.291  1.00  0.00           C
ATOM   1725  NE  ARG R 221      22.166 -39.418  64.516  1.00  0.00           N
ATOM   1726  CZ  ARG R 221      22.007 -40.461  65.325  1.00  0.00           C
ATOM   1727  NH1 ARG R 221      22.589 -41.618  65.043  1.00  0.00           N
ATOM   1728  NH2 ARG R 221      21.267 -40.346  66.420  1.00  0.00           N
ATOM   1729  N   LEU R 222      25.693 -35.605  61.560  1.00  0.00           N
ATOM   1730  CA  LEU R 222      26.285 -34.509  62.314  1.00  0.00           C
ATOM   1731  C   LEU R 222      26.080 -33.175  61.607  1.00  0.00           C
ATOM   1732  O   LEU R 222      25.824 -32.154  62.261  1.00  0.00           O
ATOM   1733  CB  LEU R 222      27.770 -34.787  62.530  1.00  0.00           C
ATOM   1734  CG  LEU R 222      28.507 -33.782  63.404  1.00  0.00           C
ATOM   1735  CD1 LEU R 222      27.821 -33.774  64.726  1.00  0.00           C
ATOM   1736  CD2 LEU R 222      29.950 -34.183  63.577  1.00  0.00           C
ATOM   1737  N   ALA R 223      26.166 -33.174  60.272  1.00  0.00           N
ATOM   1738  CA  ALA R 223      25.913 -31.968  59.495  1.00  0.00           C
ATOM   1739  C   ALA R 223      24.469 -31.516  59.632  1.00  0.00           C
ATOM   1740  O   ALA R 223      24.211 -30.323  59.814  1.00  0.00           O
ATOM   1741  CB  ALA R 223      26.264 -32.207  58.026  1.00  0.00           C
ATOM   1742  N   LYS R 224      23.519 -32.458  59.586  1.00  0.00           N
ATOM   1743  CA  LYS R 224      22.107 -32.117  59.755  1.00  0.00           C
ATOM   1744  C   LYS R 224      21.821 -31.574  61.151  1.00  0.00           C
ATOM   1745  O   LYS R 224      21.124 -30.561  61.294  1.00  0.00           O
ATOM   1746  CB  LYS R 224      21.226 -33.334  59.474  1.00  0.00           C
ATOM   1747  CG  LYS R 224      21.154 -33.740  58.014  1.00  0.00           C
ATOM   1748  CD  LYS R 224      20.224 -34.927  57.826  1.00  0.00           C
ATOM   1749  CE  LYS R 224      20.205 -35.390  56.380  1.00  0.00           C
ATOM   1750  NZ  LYS R 224      19.572 -34.383  55.484  1.00  0.00           N
ATOM   1751  N   THR R 225      22.383 -32.211  62.187  1.00  0.00           N
ATOM   1752  CA  THR R 225      22.139 -31.781  63.565  1.00  0.00           C
ATOM   1753  C   THR R 225      22.730 -30.401  63.836  1.00  0.00           C
ATOM   1754  O   THR R 225      22.027 -29.495  64.315  1.00  0.00           O
ATOM   1755  CB  THR R 225      22.711 -32.811  64.541  1.00  0.00           C
ATOM   1756  OG1 THR R 225      22.057 -34.071  64.351  1.00  0.00           O
ATOM   1757  CG2 THR R 225      22.519 -32.353  65.979  1.00  0.00           C
ATOM   1758  N   LEU R 226      24.018 -30.215  63.524  1.00  0.00           N
ATOM   1759  CA  LEU R 226      24.656 -28.932  63.783  1.00  0.00           C
ATOM   1760  C   LEU R 226      24.131 -27.844  62.856  1.00  0.00           C
ATOM   1761  O   LEU R 226      24.057 -26.682  63.265  1.00  0.00           O
ATOM   1762  CB  LEU R 226      26.174 -29.057  63.658  1.00  0.00           C
ATOM   1763  CG  LEU R 226      26.826 -30.016  64.657  1.00  0.00           C
ATOM   1764  CD1 LEU R 226      28.336 -30.056  64.464  1.00  0.00           C
ATOM   1765  CD2 LEU R 226      26.457 -29.672  66.091  1.00  0.00           C
ATOM   1766  N   GLY R 227      23.714 -28.201  61.637  1.00  0.00           N
ATOM   1767  CA  GLY R 227      23.104 -27.227  60.754  1.00  0.00           C
ATOM   1768  C   GLY R 227      21.749 -26.763  61.246  1.00  0.00           C
ATOM   1769  O   GLY R 227      21.438 -25.577  61.167  1.00  0.00           O
ATOM   1770  N   LEU R 228      20.942 -27.685  61.787  1.00  0.00           N
ATOM   1771  CA  LEU R 228      19.652 -27.311  62.364  1.00  0.00           C
ATOM   1772  C   LEU R 228      19.832 -26.398  63.574  1.00  0.00           C
ATOM   1773  O   LEU R 228      19.181 -25.349  63.670  1.00  0.00           O
ATOM   1774  CB  LEU R 228      18.865 -28.575  62.736  1.00  0.00           C
ATOM   1775  CG  LEU R 228      17.388 -28.495  63.149  1.00  0.00           C
ATOM   1776  CD1 LEU R 228      16.662 -29.732  62.652  1.00  0.00           C
ATOM   1777  CD2 LEU R 228      17.201 -28.380  64.661  1.00  0.00           C
ATOM   1778  N   VAL R 229      20.735 -26.775  64.490  1.00  0.00           N
ATOM   1779  CA  VAL R 229      20.951 -25.989  65.709  1.00  0.00           C
ATOM   1780  C   VAL R 229      21.520 -24.610  65.372  1.00  0.00           C
ATOM   1781  O   VAL R 229      21.009 -23.580  65.835  1.00  0.00           O
ATOM   1782  CB  VAL R 229      21.863 -26.754  66.687  1.00  0.00           C
ATOM   1783  CG1 VAL R 229      22.233 -25.878  67.874  1.00  0.00           C
ATOM   1784  CG2 VAL R 229      21.175 -28.020  67.167  1.00  0.00           C
ATOM   1785  N   LEU R 230      22.557 -24.573  64.529  1.00  0.00           N
ATOM   1786  CA  LEU R 230      23.188 -23.314  64.163  1.00  0.00           C
ATOM   1787  C   LEU R 230      22.276 -22.452  63.295  1.00  0.00           C
ATOM   1788  O   LEU R 230      22.332 -21.223  63.382  1.00  0.00           O
ATOM   1789  CB  LEU R 230      24.507 -23.599  63.447  1.00  0.00           C
ATOM   1790  CG  LEU R 230      25.444 -22.419  63.217  1.00  0.00           C
ATOM   1791  CD1 LEU R 230      25.877 -21.874  64.566  1.00  0.00           C
ATOM   1792  CD2 LEU R 230      26.642 -22.848  62.391  1.00  0.00           C
ATOM   1793  N   ALA R 231      21.402 -23.069  62.490  1.00  0.00           N
ATOM   1794  CA  ALA R 231      20.472 -22.302  61.673  1.00  0.00           C
ATOM   1795  C   ALA R 231      19.390 -21.658  62.525  1.00  0.00           C
ATOM   1796  O   ALA R 231      19.035 -20.498  62.290  1.00  0.00           O
ATOM   1797  CB  ALA R 231      19.851 -23.198  60.602  1.00  0.00           C
ATOM   1798  N   VAL R 232      18.856 -22.392  63.510  1.00  0.00           N
ATOM   1799  CA  VAL R 232      17.914 -21.800  64.461  1.00  0.00           C
ATOM   1800  C   VAL R 232      18.572 -20.655  65.226  1.00  0.00           C
ATOM   1801  O   VAL R 232      17.988 -19.570  65.365  1.00  0.00           O
ATOM   1802  CB  VAL R 232      17.354 -22.881  65.409  1.00  0.00           C
ATOM   1803  CG1 VAL R 232      16.572 -22.256  66.554  1.00  0.00           C
ATOM   1804  CG2 VAL R 232      16.444 -23.825  64.642  1.00  0.00           C
ATOM   1805  N   LEU R 233      19.829 -20.859  65.650  1.00  0.00           N
ATOM   1806  CA  LEU R 233      20.590 -19.831  66.362  1.00  0.00           C
ATOM   1807  C   LEU R 233      20.772 -18.567  65.522  1.00  0.00           C
ATOM   1808  O   LEU R 233      20.473 -17.455  65.981  1.00  0.00           O
ATOM   1809  CB  LEU R 233      21.951 -20.400  66.767  1.00  0.00           C
ATOM   1810  CG  LEU R 233      22.868 -19.517  67.609  1.00  0.00           C
ATOM   1811  CD1 LEU R 233      22.247 -19.280  68.965  1.00  0.00           C
ATOM   1812  CD2 LEU R 233      24.247 -20.143  67.746  1.00  0.00           C
ATOM   1813  N   LEU R 234      21.223 -18.723  64.272  1.00  0.00           N
ATOM   1814  CA  LEU R 234      21.496 -17.572  63.416  1.00  0.00           C
ATOM   1815  C   LEU R 234      20.216 -16.855  63.004  1.00  0.00           C
ATOM   1816  O   LEU R 234      20.140 -15.625  63.084  1.00  0.00           O
ATOM   1817  CB  LEU R 234      22.289 -18.003  62.180  1.00  0.00           C
ATOM   1818  CG  LEU R 234      23.748 -18.414  62.390  1.00  0.00           C
ATOM   1819  CD1 LEU R 234      24.346 -18.941  61.095  1.00  0.00           C
ATOM   1820  CD2 LEU R 234      24.562 -17.251  62.925  1.00  0.00           C
ATOM   1821  N   ILE R 235      19.195 -17.602  62.568  1.00  0.00           N
ATOM   1822  CA  ILE R 235      17.959 -16.982  62.095  1.00  0.00           C
ATOM   1823  C   ILE R 235      17.187 -16.331  63.247  1.00  0.00           C
ATOM   1824  O   ILE R 235      16.514 -15.310  63.050  1.00  0.00           O
ATOM   1825  CB  ILE R 235      17.129 -18.033  61.318  1.00  0.00           C
ATOM   1826  CG1 ILE R 235      17.884 -18.472  60.061  1.00  0.00           C
ATOM   1827  CG2 ILE R 235      15.754 -17.519  60.891  1.00  0.00           C
ATOM   1828  CD1 ILE R 235      18.157 -17.349  59.082  1.00  0.00           C
ATOM   1829  N   CYS R 236      17.337 -16.826  64.476  1.00  0.00           N
ATOM   1830  CA  CYS R 236      16.602 -16.240  65.585  1.00  0.00           C
ATOM   1831  C   CYS R 236      17.427 -15.275  66.435  1.00  0.00           C
ATOM   1832  O   CYS R 236      16.876 -14.679  67.366  1.00  0.00           O
ATOM   1833  CB  CYS R 236      16.025 -17.349  66.463  1.00  0.00           C
ATOM   1834  SG  CYS R 236      14.761 -18.357  65.652  1.00  0.00           S
ATOM   1835  N   TRP R 237      18.721 -15.101  66.152  1.00  0.00           N
ATOM   1836  CA  TRP R 237      19.486 -14.022  66.768  1.00  0.00           C
ATOM   1837  C   TRP R 237      19.916 -12.928  65.801  1.00  0.00           C
ATOM   1838  O   TRP R 237      20.350 -11.866  66.260  1.00  0.00           O
ATOM   1839  CB  TRP R 237      20.730 -14.576  67.480  1.00  0.00           C
ATOM   1840  CG  TRP R 237      20.434 -15.187  68.810  1.00  0.00           C
ATOM   1841  CD1 TRP R 237      20.152 -16.490  69.063  1.00  0.00           C
ATOM   1842  CD2 TRP R 237      20.423 -14.519  70.078  1.00  0.00           C
ATOM   1843  NE1 TRP R 237      19.948 -16.681  70.409  1.00  0.00           N
ATOM   1844  CE2 TRP R 237      20.111 -15.484  71.055  1.00  0.00           C
ATOM   1845  CE3 TRP R 237      20.641 -13.198  70.481  1.00  0.00           C
ATOM   1846  CZ2 TRP R 237      20.009 -15.172  72.410  1.00  0.00           C
ATOM   1847  CZ3 TRP R 237      20.540 -12.888  71.827  1.00  0.00           C
ATOM   1848  CH2 TRP R 237      20.229 -13.871  72.774  1.00  0.00           C
ATOM   1849  N   PHE R 238      19.805 -13.141  64.493  1.00  0.00           N
ATOM   1850  CA  PHE R 238      20.164 -12.126  63.507  1.00  0.00           C
ATOM   1851  C   PHE R 238      19.273 -10.874  63.466  1.00  0.00           C
ATOM   1852  O   PHE R 238      19.835  -9.780  63.333  1.00  0.00           O
ATOM   1853  CB  PHE R 238      20.229 -12.767  62.114  1.00  0.00           C
ATOM   1854  CG  PHE R 238      20.653 -11.821  61.026  1.00  0.00           C
ATOM   1855  CD1 PHE R 238      21.973 -11.407  60.927  1.00  0.00           C
ATOM   1856  CD2 PHE R 238      19.734 -11.352  60.097  1.00  0.00           C
ATOM   1857  CE1 PHE R 238      22.370 -10.536  59.927  1.00  0.00           C
ATOM   1858  CE2 PHE R 238      20.124 -10.481  59.093  1.00  0.00           C
ATOM   1859  CZ  PHE R 238      21.443 -10.074  59.008  1.00  0.00           C
ATOM   1860  N   PRO R 239      17.924 -10.939  63.549  1.00  0.00           N
ATOM   1861  CA  PRO R 239      17.168  -9.672  63.524  1.00  0.00           C
ATOM   1862  C   PRO R 239      17.346  -8.811  64.764  1.00  0.00           C
ATOM   1863  O   PRO R 239      17.326  -7.581  64.635  1.00  0.00           O
ATOM   1864  CB  PRO R 239      15.712 -10.125  63.358  1.00  0.00           C
ATOM   1865  CG  PRO R 239      15.673 -11.476  63.886  1.00  0.00           C
ATOM   1866  CD  PRO R 239      16.979 -12.078  63.502  1.00  0.00           C
ATOM   1867  N   VAL R 240      17.530  -9.410  65.944  1.00  0.00           N
ATOM   1868  CA  VAL R 240      17.727  -8.631  67.165  1.00  0.00           C
ATOM   1869  C   VAL R 240      19.034  -7.847  67.098  1.00  0.00           C
ATOM   1870  O   VAL R 240      19.058  -6.627  67.306  1.00  0.00           O
ATOM   1871  CB  VAL R 240      17.688  -9.549  68.400  1.00  0.00           C
ATOM   1872  CG1 VAL R 240      18.003  -8.761  69.664  1.00  0.00           C
ATOM   1873  CG2 VAL R 240      16.337 -10.227  68.513  1.00  0.00           C
ATOM   1874  N   LEU R 241      20.134  -8.534  66.772  1.00  0.00           N
ATOM   1875  CA  LEU R 241      21.428  -7.872  66.648  1.00  0.00           C
ATOM   1876  C   LEU R 241      21.461  -6.920  65.458  1.00  0.00           C
ATOM   1877  O   LEU R 241      22.148  -5.890  65.507  1.00  0.00           O
ATOM   1878  CB  LEU R 241      22.538  -8.916  66.529  1.00  0.00           C
ATOM   1879  CG  LEU R 241      22.640  -9.915  67.690  1.00  0.00           C
ATOM   1880  CD1 LEU R 241      23.749 -10.932  67.443  1.00  0.00           C
ATOM   1881  CD2 LEU R 241      22.807  -9.229  69.037  1.00  0.00           C
ATOM   1882  N   ALA R 242      20.699  -7.222  64.400  1.00  0.00           N
ATOM   1883  CA  ALA R 242      20.632  -6.333  63.245  1.00  0.00           C
ATOM   1884  C   ALA R 242      19.908  -5.034  63.582  1.00  0.00           C
ATOM   1885  O   ALA R 242      20.343  -3.952  63.171  1.00  0.00           O
ATOM   1886  CB  ALA R 242      19.948  -7.040  62.077  1.00  0.00           C
ATOM   1887  N   LEU R 243      18.806  -5.116  64.335  1.00  0.00           N
ATOM   1888  CA  LEU R 243      18.126  -3.902  64.774  1.00  0.00           C
ATOM   1889  C   LEU R 243      18.939  -3.142  65.815  1.00  0.00           C
ATOM   1890  O   LEU R 243      18.848  -1.912  65.881  1.00  0.00           O
ATOM   1891  CB  LEU R 243      16.736  -4.234  65.313  1.00  0.00           C
ATOM   1892  CG  LEU R 243      15.738  -4.674  64.239  1.00  0.00           C
ATOM   1893  CD1 LEU R 243      14.429  -5.110  64.863  1.00  0.00           C
ATOM   1894  CD2 LEU R 243      15.507  -3.553  63.236  1.00  0.00           C
ATOM   1895  N   MET R 244      19.747  -3.844  66.619  1.00  0.00           N
ATOM   1896  CA  MET R 244      20.675  -3.153  67.513  1.00  0.00           C
ATOM   1897  C   MET R 244      21.732  -2.379  66.729  1.00  0.00           C
ATOM   1898  O   MET R 244      22.052  -1.233  67.069  1.00  0.00           O
ATOM   1899  CB  MET R 244      21.334  -4.151  68.465  1.00  0.00           C
ATOM   1900  CG  MET R 244      20.411  -4.681  69.549  1.00  0.00           C
ATOM   1901  SD  MET R 244      21.172  -5.994  70.518  1.00  0.00           S
ATOM   1902  CE  MET R 244      22.434  -5.074  71.390  1.00  0.00           C
ATOM   1903  N   ALA R 245      22.264  -2.980  65.658  1.00  0.00           N
ATOM   1904  CA  ALA R 245      23.228  -2.281  64.810  1.00  0.00           C
ATOM   1905  C   ALA R 245      22.580  -1.120  64.062  1.00  0.00           C
ATOM   1906  O   ALA R 245      23.215  -0.079  63.849  1.00  0.00           O
ATOM   1907  CB  ALA R 245      23.869  -3.262  63.829  1.00  0.00           C
ATOM   1908  N   HIS R 246      21.316  -1.280  63.659  1.00  0.00           N
ATOM   1909  CA  HIS R 246      20.600  -0.191  63.001  1.00  0.00           C
ATOM   1910  C   HIS R 246      20.298   0.949  63.967  1.00  0.00           C
ATOM   1911  O   HIS R 246      20.299   2.116  63.562  1.00  0.00           O
ATOM   1912  CB  HIS R 246      19.308  -0.717  62.375  1.00  0.00           C
ATOM   1913  CG  HIS R 246      18.546   0.315  61.603  1.00  0.00           C
ATOM   1914  ND1 HIS R 246      18.950   0.766  60.364  1.00  0.00           N
ATOM   1915  CD2 HIS R 246      17.406   0.984  61.894  1.00  0.00           C
ATOM   1916  CE1 HIS R 246      18.090   1.668  59.925  1.00  0.00           C
ATOM   1917  NE2 HIS R 246      17.144   1.820  60.835  1.00  0.00           N
ATOM   1918  N   SER R 247      20.035   0.632  65.238  1.00  0.00           N
ATOM   1919  CA  SER R 247      19.887   1.668  66.255  1.00  0.00           C
ATOM   1920  C   SER R 247      21.213   2.361  66.542  1.00  0.00           C
ATOM   1921  O   SER R 247      21.228   3.553  66.868  1.00  0.00           O
ATOM   1922  CB  SER R 247      19.313   1.070  67.539  1.00  0.00           C
ATOM   1923  OG  SER R 247      19.200   2.056  68.550  1.00  0.00           O
ATOM   1924  N   LEU R 248      22.326   1.623  66.455  1.00  0.00           N
ATOM   1925  CA  LEU R 248      23.641   2.261  66.491  1.00  0.00           C
ATOM   1926  C   LEU R 248      23.852   3.181  65.297  1.00  0.00           C
ATOM   1927  O   LEU R 248      24.530   4.209  65.416  1.00  0.00           O
ATOM   1928  CB  LEU R 248      24.752   1.210  66.517  1.00  0.00           C
ATOM   1929  CG  LEU R 248      24.925   0.268  67.704  1.00  0.00           C
ATOM   1930  CD1 LEU R 248      26.022  -0.710  67.379  1.00  0.00           C
ATOM   1931  CD2 LEU R 248      25.251   1.013  68.971  1.00  0.00           C
ATOM   1932  N   ALA R 249      23.292   2.824  64.139  1.00  0.00           N
ATOM   1933  CA  ALA R 249      23.482   3.626  62.934  1.00  0.00           C
ATOM   1934  C   ALA R 249      22.684   4.925  62.997  1.00  0.00           C
ATOM   1935  O   ALA R 249      23.250   6.019  62.898  1.00  0.00           O
ATOM   1936  CB  ALA R 249      23.093   2.810  61.698  1.00  0.00           C
ATOM   1937  N   THR R 250      21.366   4.823  63.163  1.00  0.00           N
ATOM   1938  CA  THR R 250      20.510   6.002  63.160  1.00  0.00           C
ATOM   1939  C   THR R 250      19.266   5.732  63.992  1.00  0.00           C
ATOM   1940  O   THR R 250      18.954   4.586  64.331  1.00  0.00           O
ATOM   1941  CB  THR R 250      20.116   6.415  61.735  1.00  0.00           C
ATOM   1942  OG1 THR R 250      19.402   7.656  61.774  1.00  0.00           O
ATOM   1943  CG2 THR R 250      19.239   5.349  61.089  1.00  0.00           C
ATOM   1944  N   THR R 251      18.561   6.809  64.327  1.00  0.00           N
ATOM   1945  CA  THR R 251      17.327   6.742  65.105  1.00  0.00           C
ATOM   1946  C   THR R 251      16.138   6.866  64.158  1.00  0.00           C
ATOM   1947  O   THR R 251      15.942   7.912  63.530  1.00  0.00           O
ATOM   1948  CB  THR R 251      17.290   7.837  66.167  1.00  0.00           C
ATOM   1949  OG1 THR R 251      17.335   9.122  65.534  1.00  0.00           O
ATOM   1950  CG2 THR R 251      18.473   7.700  67.114  1.00  0.00           C
ATOM   1951  N   LEU R 252      15.344   5.804  64.060  1.00  0.00           N
ATOM   1952  CA  LEU R 252      14.189   5.755  63.177  1.00  0.00           C
ATOM   1953  C   LEU R 252      12.924   5.706  64.052  1.00  0.00           C
ATOM   1954  O   LEU R 252      12.992   5.869  65.276  1.00  0.00           O
ATOM   1955  CB  LEU R 252      14.357   4.577  62.204  1.00  0.00           C
ATOM   1956  CG  LEU R 252      13.585   4.477  60.880  1.00  0.00           C
ATOM   1957  CD1 LEU R 252      13.848   5.714  60.042  1.00  0.00           C
ATOM   1958  CD2 LEU R 252      14.001   3.240  60.105  1.00  0.00           C
ATOM   1959  N   SER R 253      11.766   5.504  63.420  1.00  0.00           N
ATOM   1960  CA  SER R 253      10.465   5.678  64.058  1.00  0.00           C
ATOM   1961  C   SER R 253      10.195   4.602  65.117  1.00  0.00           C
ATOM   1962  O   SER R 253      10.946   3.636  65.282  1.00  0.00           O
ATOM   1963  CB  SER R 253       9.355   5.661  63.007  1.00  0.00           C
ATOM   1964  OG  SER R 253       9.255   4.388  62.394  1.00  0.00           O
ATOM   1965  N   ASP R 254       9.087   4.793  65.841  1.00  0.00           N
ATOM   1966  CA  ASP R 254       8.690   3.897  66.925  1.00  0.00           C
ATOM   1967  C   ASP R 254       8.222   2.535  66.428  1.00  0.00           C
ATOM   1968  O   ASP R 254       8.195   1.577  67.211  1.00  0.00           O
ATOM   1969  CB  ASP R 254       7.588   4.549  67.759  1.00  0.00           C
ATOM   1970  CG  ASP R 254       8.079   5.759  68.530  1.00  0.00           C
ATOM   1971  OD1 ASP R 254       9.275   5.794  68.884  1.00  0.00           O
ATOM   1972  OD2 ASP R 254       7.268   6.676  68.778  1.00  0.00           O
ATOM   1973  N   GLN R 255       7.827   2.430  65.155  1.00  0.00           N
ATOM   1974  CA  GLN R 255       7.475   1.128  64.595  1.00  0.00           C
ATOM   1975  C   GLN R 255       8.686   0.207  64.514  1.00  0.00           C
ATOM   1976  O   GLN R 255       8.536  -1.018  64.567  1.00  0.00           O
ATOM   1977  CB  GLN R 255       6.833   1.304  63.219  1.00  0.00           C
ATOM   1978  CG  GLN R 255       5.559   2.138  63.242  1.00  0.00           C
ATOM   1979  CD  GLN R 255       4.456   1.508  64.073  1.00  0.00           C
ATOM   1980  OE1 GLN R 255       4.273   0.291  64.068  1.00  0.00           O
ATOM   1981  NE2 GLN R 255       3.716   2.340  64.798  1.00  0.00           N
ATOM   1982  N   VAL R 256       9.891   0.776  64.414  1.00  0.00           N
ATOM   1983  CA  VAL R 256      11.111  -0.017  64.516  1.00  0.00           C
ATOM   1984  C   VAL R 256      11.270  -0.568  65.931  1.00  0.00           C
ATOM   1985  O   VAL R 256      11.719  -1.705  66.120  1.00  0.00           O
ATOM   1986  CB  VAL R 256      12.321   0.835  64.083  1.00  0.00           C
ATOM   1987  CG1 VAL R 256      13.626   0.047  64.165  1.00  0.00           C
ATOM   1988  CG2 VAL R 256      12.101   1.364  62.682  1.00  0.00           C
ATOM   1989  N   LYS R 257      10.875   0.211  66.944  1.00  0.00           N
ATOM   1990  CA  LYS R 257      10.885  -0.283  68.319  1.00  0.00           C
ATOM   1991  C   LYS R 257       9.852  -1.388  68.521  1.00  0.00           C
ATOM   1992  O   LYS R 257      10.099  -2.356  69.254  1.00  0.00           O
ATOM   1993  CB  LYS R 257      10.626   0.868  69.291  1.00  0.00           C
ATOM   1994  CG  LYS R 257      11.695   1.945  69.292  1.00  0.00           C
ATOM   1995  CD  LYS R 257      11.342   3.058  70.265  1.00  0.00           C
ATOM   1996  CE  LYS R 257      12.368   4.174  70.223  1.00  0.00           C
ATOM   1997  NZ  LYS R 257      12.026   5.280  71.159  1.00  0.00           N
ATOM   1998  N   LYS R 258       8.688  -1.261  67.873  1.00  0.00           N
ATOM   1999  CA  LYS R 258       7.687  -2.326  67.905  1.00  0.00           C
ATOM   2000  C   LYS R 258       8.200  -3.597  67.230  1.00  0.00           C
ATOM   2001  O   LYS R 258       7.997  -4.712  67.736  1.00  0.00           O
ATOM   2002  CB  LYS R 258       6.399  -1.841  67.237  1.00  0.00           C
ATOM   2003  CG  LYS R 258       5.239  -2.814  67.322  1.00  0.00           C
ATOM   2004  CD  LYS R 258       4.019  -2.274  66.591  1.00  0.00           C
ATOM   2005  CE  LYS R 258       3.370  -1.137  67.368  1.00  0.00           C
ATOM   2006  NZ  LYS R 258       2.105  -0.678  66.732  1.00  0.00           N
ATOM   2007  N   ALA R 259       8.876  -3.442  66.087  1.00  0.00           N
ATOM   2008  CA  ALA R 259       9.505  -4.575  65.415  1.00  0.00           C
ATOM   2009  C   ALA R 259      10.604  -5.195  66.265  1.00  0.00           C
ATOM   2010  O   ALA R 259      10.790  -6.414  66.240  1.00  0.00           O
ATOM   2011  CB  ALA R 259      10.061  -4.138  64.060  1.00  0.00           C
ATOM   2012  N   PHE R 260      11.327  -4.380  67.038  1.00  0.00           N
ATOM   2013  CA  PHE R 260      12.324  -4.920  67.957  1.00  0.00           C
ATOM   2014  C   PHE R 260      11.674  -5.678  69.106  1.00  0.00           C
ATOM   2015  O   PHE R 260      12.246  -6.656  69.600  1.00  0.00           O
ATOM   2016  CB  PHE R 260      13.210  -3.799  68.504  1.00  0.00           C
ATOM   2017  CG  PHE R 260      14.323  -4.290  69.388  1.00  0.00           C
ATOM   2018  CD1 PHE R 260      15.447  -4.884  68.833  1.00  0.00           C
ATOM   2019  CD2 PHE R 260      14.243  -4.168  70.768  1.00  0.00           C
ATOM   2020  CE1 PHE R 260      16.475  -5.343  69.637  1.00  0.00           C
ATOM   2021  CE2 PHE R 260      15.268  -4.627  71.579  1.00  0.00           C
ATOM   2022  CZ  PHE R 260      16.383  -5.215  71.010  1.00  0.00           C
ATOM   2023  N   ALA R 261      10.490  -5.239  69.545  1.00  0.00           N
ATOM   2024  CA  ALA R 261       9.740  -5.996  70.544  1.00  0.00           C
ATOM   2025  C   ALA R 261       9.315  -7.359  70.002  1.00  0.00           C
ATOM   2026  O   ALA R 261       9.419  -8.376  70.701  1.00  0.00           O
ATOM   2027  CB  ALA R 261       8.524  -5.196  71.008  1.00  0.00           C
ATOM   2028  N   PHE R 262       8.851  -7.401  68.748  1.00  0.00           N
ATOM   2029  CA  PHE R 262       8.529  -8.692  68.132  1.00  0.00           C
ATOM   2030  C   PHE R 262       9.772  -9.552  67.900  1.00  0.00           C
ATOM   2031  O   PHE R 262       9.701 -10.782  68.013  1.00  0.00           O
ATOM   2032  CB  PHE R 262       7.766  -8.498  66.821  1.00  0.00           C
ATOM   2033  CG  PHE R 262       6.315  -8.150  67.008  1.00  0.00           C
ATOM   2034  CD1 PHE R 262       5.397  -9.135  67.347  1.00  0.00           C
ATOM   2035  CD2 PHE R 262       5.862  -6.854  66.826  1.00  0.00           C
ATOM   2036  CE1 PHE R 262       4.058  -8.829  67.517  1.00  0.00           C
ATOM   2037  CE2 PHE R 262       4.525  -6.539  66.993  1.00  0.00           C
ATOM   2038  CZ  PHE R 262       3.622  -7.528  67.338  1.00  0.00           C
ATOM   2039  N   CYS R 263      10.917  -8.935  67.595  1.00  0.00           N
ATOM   2040  CA  CYS R 263      12.155  -9.702  67.470  1.00  0.00           C
ATOM   2041  C   CYS R 263      12.629 -10.235  68.817  1.00  0.00           C
ATOM   2042  O   CYS R 263      13.214 -11.321  68.880  1.00  0.00           O
ATOM   2043  CB  CYS R 263      13.243  -8.849  66.818  1.00  0.00           C
ATOM   2044  SG  CYS R 263      12.948  -8.496  65.072  1.00  0.00           S
ATOM   2045  N   SER R 264      12.375  -9.504  69.903  1.00  0.00           N
ATOM   2046  CA  SER R 264      12.686 -10.028  71.229  1.00  0.00           C
ATOM   2047  C   SER R 264      11.732 -11.155  71.615  1.00  0.00           C
ATOM   2048  O   SER R 264      12.128 -12.088  72.326  1.00  0.00           O
ATOM   2049  CB  SER R 264      12.643  -8.898  72.257  1.00  0.00           C
ATOM   2050  OG  SER R 264      13.005  -9.367  73.540  1.00  0.00           O
ATOM   2051  N   MET R 265      10.480 -11.087  71.148  1.00  0.00           N
ATOM   2052  CA  MET R 265       9.576 -12.231  71.262  1.00  0.00           C
ATOM   2053  C   MET R 265      10.111 -13.442  70.500  1.00  0.00           C
ATOM   2054  O   MET R 265      10.018 -14.578  70.980  1.00  0.00           O
ATOM   2055  CB  MET R 265       8.182 -11.860  70.757  1.00  0.00           C
ATOM   2056  CG  MET R 265       7.427 -10.855  71.616  1.00  0.00           C
ATOM   2057  SD  MET R 265       7.050 -11.461  73.272  1.00  0.00           S
ATOM   2058  CE  MET R 265       8.207 -10.528  74.273  1.00  0.00           C
ATOM   2059  N   LEU R 266      10.678 -13.213  69.312  1.00  0.00           N
ATOM   2060  CA  LEU R 266      11.324 -14.291  68.560  1.00  0.00           C
ATOM   2061  C   LEU R 266      12.554 -14.834  69.287  1.00  0.00           C
ATOM   2062  O   LEU R 266      12.847 -16.035  69.214  1.00  0.00           O
ATOM   2063  CB  LEU R 266      11.709 -13.791  67.166  1.00  0.00           C
ATOM   2064  CG  LEU R 266      12.359 -14.782  66.200  1.00  0.00           C
ATOM   2065  CD1 LEU R 266      11.404 -15.917  65.867  1.00  0.00           C
ATOM   2066  CD2 LEU R 266      12.830 -14.077  64.940  1.00  0.00           C
ATOM   2067  N   CYS R 267      13.278 -13.961  69.990  1.00  0.00           N
ATOM   2068  CA  CYS R 267      14.396 -14.405  70.817  1.00  0.00           C
ATOM   2069  C   CYS R 267      13.917 -15.278  71.972  1.00  0.00           C
ATOM   2070  O   CYS R 267      14.576 -16.257  72.334  1.00  0.00           O
ATOM   2071  CB  CYS R 267      15.173 -13.196  71.336  1.00  0.00           C
ATOM   2072  SG  CYS R 267      16.657 -13.612  72.275  1.00  0.00           S
ATOM   2073  N   LEU R 268      12.762 -14.946  72.554  1.00  0.00           N
ATOM   2074  CA  LEU R 268      12.164 -15.811  73.574  1.00  0.00           C
ATOM   2075  C   LEU R 268      11.669 -17.132  72.980  1.00  0.00           C
ATOM   2076  O   LEU R 268      11.682 -18.167  73.664  1.00  0.00           O
ATOM   2077  CB  LEU R 268      11.031 -15.067  74.283  1.00  0.00           C
ATOM   2078  CG  LEU R 268      10.370 -15.736  75.490  1.00  0.00           C
ATOM   2079  CD1 LEU R 268      11.396 -15.980  76.584  1.00  0.00           C
ATOM   2080  CD2 LEU R 268       9.229 -14.881  76.013  1.00  0.00           C
ATOM   2081  N   ILE R 269      11.232 -17.114  71.716  1.00  0.00           N
ATOM   2082  CA  ILE R 269      10.894 -18.354  71.012  1.00  0.00           C
ATOM   2083  C   ILE R 269      12.128 -19.240  70.868  1.00  0.00           C
ATOM   2084  O   ILE R 269      12.073 -20.452  71.109  1.00  0.00           O
ATOM   2085  CB  ILE R 269      10.249 -18.046  69.643  1.00  0.00           C
ATOM   2086  CG1 ILE R 269       8.879 -17.399  69.822  1.00  0.00           C
ATOM   2087  CG2 ILE R 269      10.107 -19.303  68.792  1.00  0.00           C
ATOM   2088  CD1 ILE R 269       8.302 -16.834  68.547  1.00  0.00           C
ATOM   2089  N   ASN R 270      13.264 -18.647  70.489  1.00  0.00           N
ATOM   2090  CA  ASN R 270      14.519 -19.401  70.449  1.00  0.00           C
ATOM   2091  C   ASN R 270      14.919 -19.881  71.842  1.00  0.00           C
ATOM   2092  O   ASN R 270      15.487 -20.974  71.994  1.00  0.00           O
ATOM   2093  CB  ASN R 270      15.634 -18.546  69.855  1.00  0.00           C
ATOM   2094  CG  ASN R 270      16.836 -19.369  69.416  1.00  0.00           C
ATOM   2095  OD1 ASN R 270      16.834 -20.596  69.494  1.00  0.00           O
ATOM   2096  ND2 ASN R 270      17.874 -18.689  68.955  1.00  0.00           N
ATOM   2097  N   SER R 271      14.627 -19.071  72.864  1.00  0.00           N
ATOM   2098  CA  SER R 271      14.910 -19.442  74.245  1.00  0.00           C
ATOM   2099  C   SER R 271      14.134 -20.685  74.665  1.00  0.00           C
ATOM   2100  O   SER R 271      14.674 -21.542  75.369  1.00  0.00           O
ATOM   2101  CB  SER R 271      14.594 -18.269  75.176  1.00  0.00           C
ATOM   2102  OG  SER R 271      15.429 -17.158  74.897  1.00  0.00           O
ATOM   2103  N   MET R 272      12.871 -20.806  74.251  1.00  0.00           N
ATOM   2104  CA  MET R 272      12.165 -22.049  74.564  1.00  0.00           C
ATOM   2105  C   MET R 272      12.527 -23.195  73.620  1.00  0.00           C
ATOM   2106  O   MET R 272      12.361 -24.360  73.998  1.00  0.00           O
ATOM   2107  CB  MET R 272      10.641 -21.870  74.569  1.00  0.00           C
ATOM   2108  CG  MET R 272       9.994 -21.626  73.230  1.00  0.00           C
ATOM   2109  SD  MET R 272       8.204 -21.774  73.292  1.00  0.00           S
ATOM   2110  CE  MET R 272       8.047 -23.555  73.390  1.00  0.00           C
ATOM   2111  N   VAL R 273      13.009 -22.902  72.407  1.00  0.00           N
ATOM   2112  CA  VAL R 273      13.374 -23.969  71.471  1.00  0.00           C
ATOM   2113  C   VAL R 273      14.672 -24.654  71.898  1.00  0.00           C
ATOM   2114  O   VAL R 273      14.806 -25.881  71.773  1.00  0.00           O
ATOM   2115  CB  VAL R 273      13.432 -23.406  70.032  1.00  0.00           C
ATOM   2116  CG1 VAL R 273      14.187 -24.318  69.072  1.00  0.00           C
ATOM   2117  CG2 VAL R 273      12.022 -23.246  69.489  1.00  0.00           C
ATOM   2118  N   ASN R 274      15.621 -23.885  72.460  1.00  0.00           N
ATOM   2119  CA  ASN R 274      16.948 -24.408  72.806  1.00  0.00           C
ATOM   2120  C   ASN R 274      16.979 -25.611  73.761  1.00  0.00           C
ATOM   2121  O   ASN R 274      17.675 -26.592  73.434  1.00  0.00           O
ATOM   2122  CB  ASN R 274      17.828 -23.267  73.335  1.00  0.00           C
ATOM   2123  CG  ASN R 274      18.290 -22.328  72.240  1.00  0.00           C
ATOM   2124  OD1 ASN R 274      18.664 -22.761  71.151  1.00  0.00           O
ATOM   2125  ND2 ASN R 274      18.269 -21.030  72.526  1.00  0.00           N
ATOM   2126  N   PRO R 275      16.290 -25.636  74.922  1.00  0.00           N
ATOM   2127  CA  PRO R 275      16.379 -26.850  75.754  1.00  0.00           C
ATOM   2128  C   PRO R 275      15.676 -28.044  75.139  1.00  0.00           C
ATOM   2129  O   PRO R 275      16.090 -29.178  75.401  1.00  0.00           O
ATOM   2130  CB  PRO R 275      15.726 -26.432  77.075  1.00  0.00           C
ATOM   2131  CG  PRO R 275      14.767 -25.415  76.692  1.00  0.00           C
ATOM   2132  CD  PRO R 275      15.407 -24.649  75.581  1.00  0.00           C
ATOM   2133  N   VAL R 276      14.667 -27.810  74.292  1.00  0.00           N
ATOM   2134  CA  VAL R 276      13.980 -28.897  73.597  1.00  0.00           C
ATOM   2135  C   VAL R 276      14.938 -29.623  72.659  1.00  0.00           C
ATOM   2136  O   VAL R 276      15.036 -30.855  72.683  1.00  0.00           O
ATOM   2137  CB  VAL R 276      12.753 -28.359  72.839  1.00  0.00           C
ATOM   2138  CG1 VAL R 276      12.104 -29.459  72.013  1.00  0.00           C
ATOM   2139  CG2 VAL R 276      11.753 -27.765  73.811  1.00  0.00           C
ATOM   2140  N   ILE R 277      15.687 -28.873  71.846  1.00  0.00           N
ATOM   2141  CA  ILE R 277      16.595 -29.519  70.902  1.00  0.00           C
ATOM   2142  C   ILE R 277      17.818 -30.089  71.621  1.00  0.00           C
ATOM   2143  O   ILE R 277      18.244 -31.214  71.331  1.00  0.00           O
ATOM   2144  CB  ILE R 277      16.968 -28.566  69.747  1.00  0.00           C
ATOM   2145  CG1 ILE R 277      17.562 -27.243  70.239  1.00  0.00           C
ATOM   2146  CG2 ILE R 277      15.756 -28.299  68.866  1.00  0.00           C
ATOM   2147  CD1 ILE R 277      18.157 -26.394  69.139  1.00  0.00           C
ATOM   2148  N   TYR R 278      18.367 -29.364  72.609  1.00  0.00           N
ATOM   2149  CA  TYR R 278      19.523 -29.889  73.336  1.00  0.00           C
ATOM   2150  C   TYR R 278      19.176 -31.060  74.254  1.00  0.00           C
ATOM   2151  O   TYR R 278      20.084 -31.785  74.673  1.00  0.00           O
ATOM   2152  CB  TYR R 278      20.219 -28.779  74.131  1.00  0.00           C
ATOM   2153  CG  TYR R 278      21.141 -27.904  73.299  1.00  0.00           C
ATOM   2154  CD1 TYR R 278      22.419 -28.339  72.963  1.00  0.00           C
ATOM   2155  CD2 TYR R 278      20.745 -26.645  72.865  1.00  0.00           C
ATOM   2156  CE1 TYR R 278      23.271 -27.548  72.207  1.00  0.00           C
ATOM   2157  CE2 TYR R 278      21.587 -25.846  72.109  1.00  0.00           C
ATOM   2158  CZ  TYR R 278      22.848 -26.304  71.785  1.00  0.00           C
ATOM   2159  OH  TYR R 278      23.687 -25.512  71.035  1.00  0.00           O
ATOM   2160  N   ALA R 279      17.897 -31.265  74.576  1.00  0.00           N
ATOM   2161  CA  ALA R 279      17.478 -32.466  75.286  1.00  0.00           C
ATOM   2162  C   ALA R 279      17.150 -33.611  74.333  1.00  0.00           C
ATOM   2163  O   ALA R 279      17.579 -34.748  74.555  1.00  0.00           O
ATOM   2164  CB  ALA R 279      16.270 -32.153  76.174  1.00  0.00           C
ATOM   2165  N   LEU R 280      16.387 -33.330  73.271  1.00  0.00           N
ATOM   2166  CA  LEU R 280      15.929 -34.378  72.366  1.00  0.00           C
ATOM   2167  C   LEU R 280      17.044 -34.936  71.493  1.00  0.00           C
ATOM   2168  O   LEU R 280      16.930 -36.075  71.028  1.00  0.00           O
ATOM   2169  CB  LEU R 280      14.783 -33.865  71.487  1.00  0.00           C
ATOM   2170  CG  LEU R 280      13.334 -34.072  71.955  1.00  0.00           C
ATOM   2171  CD1 LEU R 280      13.012 -35.559  72.010  1.00  0.00           C
ATOM   2172  CD2 LEU R 280      13.021 -33.409  73.293  1.00  0.00           C
ATOM   2173  N   ARG R 281      18.112 -34.171  71.242  1.00  0.00           N
ATOM   2174  CA  ARG R 281      19.241 -34.753  70.521  1.00  0.00           C
ATOM   2175  C   ARG R 281      20.023 -35.750  71.370  1.00  0.00           C
ATOM   2176  O   ARG R 281      20.703 -36.614  70.810  1.00  0.00           O
ATOM   2177  CB  ARG R 281      20.184 -33.668  69.999  1.00  0.00           C
ATOM   2178  CG  ARG R 281      19.599 -32.816  68.885  1.00  0.00           C
ATOM   2179  CD  ARG R 281      19.381 -33.622  67.618  1.00  0.00           C
ATOM   2180  NE  ARG R 281      18.872 -32.784  66.537  1.00  0.00           N
ATOM   2181  CZ  ARG R 281      18.513 -33.240  65.341  1.00  0.00           C
ATOM   2182  NH1 ARG R 281      18.059 -32.401  64.420  1.00  0.00           N
ATOM   2183  NH2 ARG R 281      18.608 -34.533  65.067  1.00  0.00           N
ATOM   2184  N   SER R 282      19.941 -35.655  72.696  1.00  0.00           N
ATOM   2185  CA  SER R 282      20.663 -36.561  73.581  1.00  0.00           C
ATOM   2186  C   SER R 282      19.821 -37.800  73.858  1.00  0.00           C
ATOM   2187  O   SER R 282      18.731 -37.699  74.432  1.00  0.00           O
ATOM   2188  CB  SER R 282      21.039 -35.853  74.880  1.00  0.00           C
ATOM   2189  OG  SER R 282      21.939 -34.786  74.640  1.00  0.00           O
ATOM   2190  N   GLY R 283      20.331 -38.965  73.448  1.00  0.00           N
ATOM   2191  CA  GLY R 283      19.615 -40.208  73.676  1.00  0.00           C
ATOM   2192  C   GLY R 283      19.564 -40.621  75.132  1.00  0.00           C
ATOM   2193  O   GLY R 283      18.588 -41.240  75.568  1.00  0.00           O
ATOM   2194  N   GLU R 284      20.609 -40.298  75.899  1.00  0.00           N
ATOM   2195  CA  GLU R 284      20.604 -40.586  77.329  1.00  0.00           C
ATOM   2196  C   GLU R 284      19.574 -39.729  78.056  1.00  0.00           C
ATOM   2197  O   GLU R 284      18.912 -40.200  78.989  1.00  0.00           O
ATOM   2198  CB  GLU R 284      22.001 -40.375  77.909  1.00  0.00           C
ATOM   2199  CG  GLU R 284      22.147 -40.773  79.369  1.00  0.00           C
ATOM   2200  CD  GLU R 284      23.568 -40.622  79.873  1.00  0.00           C
ATOM   2201  OE1 GLU R 284      24.434 -40.185  79.087  1.00  0.00           O
ATOM   2202  OE2 GLU R 284      23.818 -40.940  81.054  1.00  0.00           O
ATOM   2203  N   ILE R 285      19.412 -38.476  77.622  1.00  0.00           N
ATOM   2204  CA  ILE R 285      18.366 -37.610  78.163  1.00  0.00           C
ATOM   2205  C   ILE R 285      16.982 -38.145  77.804  1.00  0.00           C
ATOM   2206  O   ILE R 285      16.064 -38.109  78.630  1.00  0.00           O
ATOM   2207  CB  ILE R 285      18.588 -36.161  77.681  1.00  0.00           C
ATOM   2208  CG1 ILE R 285      19.845 -35.583  78.327  1.00  0.00           C
ATOM   2209  CG2 ILE R 285      17.401 -35.258  77.974  1.00  0.00           C
ATOM   2210  CD1 ILE R 285      19.785 -35.522  79.839  1.00  0.00           C
ATOM   2211  N   ARG R 286      16.823 -38.703  76.597  1.00  0.00           N
ATOM   2212  CA  ARG R 286      15.542 -39.300  76.214  1.00  0.00           C
ATOM   2213  C   ARG R 286      15.230 -40.545  77.042  1.00  0.00           C
ATOM   2214  O   ARG R 286      14.085 -40.741  77.470  1.00  0.00           O
ATOM   2215  CB  ARG R 286      15.534 -39.651  74.725  1.00  0.00           C
ATOM   2216  CG  ARG R 286      15.578 -38.460  73.784  1.00  0.00           C
ATOM   2217  CD  ARG R 286      15.202 -38.879  72.368  1.00  0.00           C
ATOM   2218  NE  ARG R 286      16.099 -39.892  71.821  1.00  0.00           N
ATOM   2219  CZ  ARG R 286      17.208 -39.628  71.140  1.00  0.00           C
ATOM   2220  NH1 ARG R 286      17.571 -38.374  70.916  1.00  0.00           N
ATOM   2221  NH2 ARG R 286      17.959 -40.620  70.681  1.00  0.00           N
ATOM   2222  N   SER R 287      16.239 -41.391  77.278  1.00  0.00           N
ATOM   2223  CA  SER R 287      16.043 -42.589  78.092  1.00  0.00           C
ATOM   2224  C   SER R 287      15.732 -42.235  79.542  1.00  0.00           C
ATOM   2225  O   SER R 287      14.846 -42.842  80.159  1.00  0.00           O
ATOM   2226  CB  SER R 287      17.279 -43.484  78.011  1.00  0.00           C
ATOM   2227  OG  SER R 287      17.479 -43.960  76.692  1.00  0.00           O
ATOM   2228  N   SER R 288      16.441 -41.245  80.096  1.00  0.00           N
ATOM   2229  CA  SER R 288      16.150 -40.789  81.451  1.00  0.00           C
ATOM   2230  C   SER R 288      14.789 -40.107  81.537  1.00  0.00           C
ATOM   2231  O   SER R 288      14.120 -40.199  82.571  1.00  0.00           O
ATOM   2232  CB  SER R 288      17.254 -39.850  81.938  1.00  0.00           C
ATOM   2233  OG  SER R 288      17.011 -39.422  83.266  1.00  0.00           O
ATOM   2234  N   ALA R 289      14.355 -39.440  80.463  1.00  0.00           N
ATOM   2235  CA  ALA R 289      13.025 -38.838  80.435  1.00  0.00           C
ATOM   2236  C   ALA R 289      11.937 -39.901  80.423  1.00  0.00           C
ATOM   2237  O   ALA R 289      10.922 -39.757  81.114  1.00  0.00           O
ATOM   2238  CB  ALA R 289      12.888 -37.922  79.219  1.00  0.00           C
ATOM   2239  N   HIS R 290      12.136 -40.972  79.650  1.00  0.00           N
ATOM   2240  CA  HIS R 290      11.187 -42.085  79.660  1.00  0.00           C
ATOM   2241  C   HIS R 290      11.165 -42.782  81.017  1.00  0.00           C
ATOM   2242  O   HIS R 290      10.094 -43.179  81.497  1.00  0.00           O
ATOM   2243  CB  HIS R 290      11.523 -43.078  78.548  1.00  0.00           C
ATOM   2244  CG  HIS R 290      11.277 -42.549  77.170  1.00  0.00           C
ATOM   2245  ND1 HIS R 290      12.229 -41.856  76.455  1.00  0.00           N
ATOM   2246  CD2 HIS R 290      10.182 -42.611  76.374  1.00  0.00           C
ATOM   2247  CE1 HIS R 290      11.734 -41.514  75.280  1.00  0.00           C
ATOM   2248  NE2 HIS R 290      10.494 -41.962  75.205  1.00  0.00           N
ATOM   2249  N   HIS R 291      12.331 -42.910  81.660  1.00  0.00           N
ATOM   2250  CA  HIS R 291      12.393 -43.498  82.997  1.00  0.00           C
ATOM   2251  C   HIS R 291      11.689 -42.624  84.031  1.00  0.00           C
ATOM   2252  O   HIS R 291      10.981 -43.138  84.906  1.00  0.00           O
ATOM   2253  CB  HIS R 291      13.851 -43.731  83.394  1.00  0.00           C
ATOM   2254  CG  HIS R 291      14.016 -44.379  84.733  1.00  0.00           C
ATOM   2255  ND1 HIS R 291      13.749 -45.714  84.951  1.00  0.00           N
ATOM   2256  CD2 HIS R 291      14.423 -43.877  85.922  1.00  0.00           C
ATOM   2257  CE1 HIS R 291      13.984 -46.005  86.218  1.00  0.00           C
ATOM   2258  NE2 HIS R 291      14.394 -44.909  86.828  1.00  0.00           N
ATOM   2259  N   CYS R 292      11.849 -41.300  83.936  1.00  0.00           N
ATOM   2260  CA  CYS R 292      11.178 -40.402  84.872  1.00  0.00           C
ATOM   2261  C   CYS R 292       9.675 -40.342  84.627  1.00  0.00           C
ATOM   2262  O   CYS R 292       8.905 -40.205  85.582  1.00  0.00           O
ATOM   2263  CB  CYS R 292      11.789 -39.002  84.797  1.00  0.00           C
ATOM   2264  SG  CYS R 292      13.459 -38.890  85.483  1.00  0.00           S
ATOM   2265  N   LEU R 293       9.238 -40.444  83.367  1.00  0.00           N
ATOM   2266  CA  LEU R 293       7.803 -40.518  83.095  1.00  0.00           C
ATOM   2267  C   LEU R 293       7.210 -41.830  83.595  1.00  0.00           C
ATOM   2268  O   LEU R 293       6.079 -41.849  84.096  1.00  0.00           O
ATOM   2269  CB  LEU R 293       7.531 -40.336  81.601  1.00  0.00           C
ATOM   2270  CG  LEU R 293       7.734 -38.933  81.027  1.00  0.00           C
ATOM   2271  CD1 LEU R 293       7.558 -38.937  79.516  1.00  0.00           C
ATOM   2272  CD2 LEU R 293       6.786 -37.940  81.681  1.00  0.00           C
ATOM   2273  N   ALA R 294       7.957 -42.934  83.476  1.00  0.00           N
ATOM   2274  CA  ALA R 294       7.511 -44.201  84.047  1.00  0.00           C
ATOM   2275  C   ALA R 294       7.464 -44.146  85.570  1.00  0.00           C
ATOM   2276  O   ALA R 294       6.595 -44.772  86.186  1.00  0.00           O
ATOM   2277  CB  ALA R 294       8.423 -45.338  83.583  1.00  0.00           C
ATOM   2278  N   HIS R 295       8.392 -43.411  86.187  1.00  0.00           N
ATOM   2279  CA  HIS R 295       8.369 -43.229  87.634  1.00  0.00           C
ATOM   2280  C   HIS R 295       7.186 -42.369  88.070  1.00  0.00           C
ATOM   2281  O   HIS R 295       6.547 -42.656  89.088  1.00  0.00           O
ATOM   2282  CB  HIS R 295       9.686 -42.606  88.099  1.00  0.00           C
ATOM   2283  CG  HIS R 295       9.766 -42.391  89.578  1.00  0.00           C
ATOM   2284  ND1 HIS R 295       9.952 -43.423  90.472  1.00  0.00           N
ATOM   2285  CD2 HIS R 295       9.687 -41.261  90.320  1.00  0.00           C
ATOM   2286  CE1 HIS R 295       9.983 -42.939  91.701  1.00  0.00           C
ATOM   2287  NE2 HIS R 295       9.824 -41.629  91.637  1.00  0.00           N
ATOM   2288  N   TRP R 296       6.894 -41.302  87.319  1.00  0.00           N
ATOM   2289  CA  TRP R 296       5.785 -40.416  87.661  1.00  0.00           C
ATOM   2290  C   TRP R 296       4.436 -41.096  87.451  1.00  0.00           C
ATOM   2291  O   TRP R 296       3.487 -40.842  88.204  1.00  0.00           O
ATOM   2292  CB  TRP R 296       5.872 -39.129  86.841  1.00  0.00           C
ATOM   2293  CG  TRP R 296       4.802 -38.133  87.174  1.00  0.00           C
ATOM   2294  CD1 TRP R 296       3.680 -37.860  86.446  1.00  0.00           C
ATOM   2295  CD2 TRP R 296       4.751 -37.281  88.325  1.00  0.00           C
ATOM   2296  NE1 TRP R 296       2.937 -36.889  87.070  1.00  0.00           N
ATOM   2297  CE2 TRP R 296       3.571 -36.517  88.226  1.00  0.00           C
ATOM   2298  CE3 TRP R 296       5.589 -37.090  89.429  1.00  0.00           C
ATOM   2299  CZ2 TRP R 296       3.208 -35.576  89.189  1.00  0.00           C
ATOM   2300  CZ3 TRP R 296       5.226 -36.155  90.383  1.00  0.00           C
ATOM   2301  CH2 TRP R 296       4.046 -35.410  90.256  1.00  0.00           C
ATOM   2302  N   LYS R 297       4.320 -41.944  86.424  1.00  0.00           N
ATOM   2303  CA  LYS R 297       3.081 -42.692  86.227  1.00  0.00           C
ATOM   2304  C   LYS R 297       2.889 -43.745  87.312  1.00  0.00           C
ATOM   2305  O   LYS R 297       1.762 -43.975  87.767  1.00  0.00           O
ATOM   2306  CB  LYS R 297       3.064 -43.339  84.840  1.00  0.00           C
ATOM   2307  CG  LYS R 297       2.869 -42.355  83.696  1.00  0.00           C
ATOM   2308  CD  LYS R 297       2.844 -43.069  82.354  1.00  0.00           C
ATOM   2309  CE  LYS R 297       2.680 -42.084  81.207  1.00  0.00           C
ATOM   2310  NZ  LYS R 297       2.666 -42.769  79.885  1.00  0.00           N
ATOM   2311  N   LYS R 298       3.969 -44.389  87.740  1.00  0.00           N
ATOM   2312  CA  LYS R 298       3.895 -45.375  88.813  1.00  0.00           C
ATOM   2313  C   LYS R 298       3.977 -44.698  90.177  1.00  0.00           C
ATOM   2314  O   LYS R 298       3.054 -44.793  90.985  1.00  0.00           O
ATOM   2315  CB  LYS R 298       5.010 -46.413  88.672  1.00  0.00           C
ATOM   2316  CG  LYS R 298       4.863 -47.330  87.471  1.00  0.00           C
ATOM   2317  CD  LYS R 298       5.993 -48.343  87.414  1.00  0.00           C
ATOM   2318  CE  LYS R 298       5.868 -49.247  86.198  1.00  0.00           C
ATOM   2319  NZ  LYS R 298       6.982 -50.232  86.127  1.00  0.00           N
TER    2320      LYS R 298
HETATM 2321  C1  WI5 R 299      13.217  -1.980  76.628  1.00  0.00           C
HETATM 2322  C10 WI5 R 299      16.079  -8.191  74.160  1.00  0.00           C
HETATM 2323  C11 WI5 R 299      17.064  -9.030  73.572  1.00  0.00           C
HETATM 2324  C12 WI5 R 299      18.438  -8.975  73.943  1.00  0.00           C
HETATM 2325  C13 WI5 R 299      18.881  -7.973  75.009  1.00  0.00           C
HETATM 2326  C14 WI5 R 299      20.408  -7.174  76.694  1.00  0.00           C
HETATM 2327  C15 WI5 R 299      19.440  -6.017  76.986  1.00  0.00           C
HETATM 2328  C16 WI5 R 299      20.025  -4.676  76.525  1.00  0.00           C
HETATM 2329  C17 WI5 R 299      21.669  -3.771  78.010  1.00  0.00           C
HETATM 2330  C18 WI5 R 299      23.138  -3.673  78.383  1.00  0.00           C
HETATM 2331  C19 WI5 R 299      23.684  -3.800  76.003  1.00  0.00           C
HETATM 2332  C2  WI5 R 299      12.363  -1.611  77.931  1.00  0.00           C
HETATM 2333  C20 WI5 R 299      22.221  -4.127  75.730  1.00  0.00           C
HETATM 2334  C21 WI5 R 299      13.509  -5.612  77.106  1.00  0.00           C
HETATM 2335  C22 WI5 R 299      13.097  -6.690  78.087  1.00  0.00           C
HETATM 2336  C23 WI5 R 299      12.423  -6.384  79.147  1.00  0.00           C
HETATM 2337  C24 WI5 R 299      12.036  -4.942  79.407  1.00  0.00           C
HETATM 2338  C25 WI5 R 299      12.419  -3.995  78.559  1.00  0.00           C
HETATM 2339  C26 WI5 R 299      13.182  -4.343  77.348  1.00  0.00           C
HETATM 2340  C27 WI5 R 299      13.555  -3.269  76.382  1.00  0.00           C
HETATM 2341  C3  WI5 R 299      12.023  -2.581  78.812  1.00  0.00           C
HETATM 2342  C4  WI5 R 299      14.358  -5.978  75.884  1.00  0.00           C
HETATM 2343  C5  WI5 R 299      15.872  -6.269  75.947  1.00  0.00           C
HETATM 2344  C6  WI5 R 299      16.884  -5.660  76.762  1.00  0.00           C
HETATM 2345  C7  WI5 R 299      16.682  -4.549  77.800  1.00  0.00           C
HETATM 2346  C8  WI5 R 299      17.974  -7.232  75.500  1.00  0.00           C
HETATM 2347  C9  WI5 R 299      16.523  -7.290  75.112  1.00  0.00           C
HETATM 2348  N1  WI5 R 299      18.103  -6.274  76.460  1.00  0.00           N
HETATM 2349  N2  WI5 R 299      21.429  -4.483  76.831  1.00  0.00           N
HETATM 2350  O1  WI5 R 299      13.815  -6.045  74.832  1.00  0.00           O
HETATM 2351  O2  WI5 R 299      20.204  -7.822  75.454  1.00  0.00           O
HETATM 2352  O3  WI5 R 299      23.911  -3.120  77.276  1.00  0.00           O
HETATM 2353  C1  PLM R 300      29.369   3.119  63.192  1.00  0.00           C
HETATM 2354  O1  PLM R 300      28.712   3.658  64.122  1.00  0.00           O
HETATM 2355  O2  PLM R 300      29.436   3.672  62.064  1.00  0.00           O
HETATM 2356  C2  PLM R 300      30.085   1.792  63.434  1.00  0.00           C
HETATM 2357  C3  PLM R 300      29.114   0.615  63.507  1.00  0.00           C
HETATM 2358  C4  PLM R 300      29.839  -0.716  63.700  1.00  0.00           C
HETATM 2359  C5  PLM R 300      28.880  -1.858  64.024  1.00  0.00           C
HETATM 2360  C6  PLM R 300      29.605  -3.194  64.167  1.00  0.00           C
HETATM 2361  C7  PLM R 300      28.680  -4.305  64.656  1.00  0.00           C
HETATM 2362  C8  PLM R 300      28.909  -5.613  63.902  1.00  0.00           C
HETATM 2363  C9  PLM R 300      27.739  -6.581  64.052  1.00  0.00           C
HETATM 2364  CA  PLM R 300      27.414  -7.280  62.735  1.00  0.00           C
HETATM 2365  CB  PLM R 300      26.252  -8.263  62.858  1.00  0.00           C
HETATM 2366  CC  PLM R 300      26.675  -9.574  63.515  1.00  0.00           C
HETATM 2367  CD  PLM R 300      25.744 -10.728  63.150  1.00  0.00           C
HETATM 2368  CE  PLM R 300      26.015 -11.974  63.989  1.00  0.00           C
HETATM 2369  CF  PLM R 300      25.021 -13.094  63.694  1.00  0.00           C
HETATM 2370  CG  PLM R 300      24.847 -14.032  64.886  1.00  0.00           C
HETATM 2371  C1  CLR R 301       6.274  -2.678  59.571  1.00  0.00           C
HETATM 2372  C2  CLR R 301       6.147  -1.158  59.427  1.00  0.00           C
HETATM 2373  C3  CLR R 301       4.683  -0.755  59.592  1.00  0.00           C
HETATM 2374  C4  CLR R 301       4.274  -1.041  61.038  1.00  0.00           C
HETATM 2375  C5  CLR R 301       4.507  -2.513  61.333  1.00  0.00           C
HETATM 2376  C6  CLR R 301       3.541  -3.176  61.901  1.00  0.00           C
HETATM 2377  C7  CLR R 301       3.613  -4.633  62.259  1.00  0.00           C
HETATM 2378  C8  CLR R 301       5.058  -5.149  62.271  1.00  0.00           C
HETATM 2379  C9  CLR R 301       5.772  -4.657  61.004  1.00  0.00           C
HETATM 2380  C10 CLR R 301       5.821  -3.134  60.964  1.00  0.00           C
HETATM 2381  C11 CLR R 301       7.161  -5.280  60.853  1.00  0.00           C
HETATM 2382  C12 CLR R 301       7.093  -6.814  60.907  1.00  0.00           C
HETATM 2383  C13 CLR R 301       6.413  -7.311  62.191  1.00  0.00           C
HETATM 2384  C14 CLR R 301       4.990  -6.669  62.216  1.00  0.00           C
HETATM 2385  C15 CLR R 301       4.333  -7.359  63.415  1.00  0.00           C
HETATM 2386  C16 CLR R 301       4.761  -8.831  63.178  1.00  0.00           C
HETATM 2387  C17 CLR R 301       6.060  -8.808  62.315  1.00  0.00           C
HETATM 2388  C18 CLR R 301       7.203  -6.836  63.422  1.00  0.00           C
HETATM 2389  C19 CLR R 301       6.848  -2.650  61.995  1.00  0.00           C
HETATM 2390  C20 CLR R 301       7.165  -9.716  62.923  1.00  0.00           C
HETATM 2391  C21 CLR R 301       8.176 -10.144  61.849  1.00  0.00           C
HETATM 2392  C22 CLR R 301       6.562 -10.990  63.539  1.00  0.00           C
HETATM 2393  C23 CLR R 301       7.630 -11.982  64.008  1.00  0.00           C
HETATM 2394  C24 CLR R 301       6.943 -13.285  64.424  1.00  0.00           C
HETATM 2395  C25 CLR R 301       7.987 -14.369  64.702  1.00  0.00           C
HETATM 2396  C26 CLR R 301       7.270 -15.652  65.120  1.00  0.00           C
HETATM 2397  C27 CLR R 301       8.787 -14.646  63.427  1.00  0.00           C
HETATM 2398  O1  CLR R 301       4.540   0.642  59.324  1.00  0.00           O
HETATM 2399  C1  CLR R 302      47.572 -28.679  74.259  1.00  0.00           C
HETATM 2400  C2  CLR R 302      48.560 -29.692  73.669  1.00  0.00           C
HETATM 2401  C3  CLR R 302      49.409 -30.304  74.782  1.00  0.00           C
HETATM 2402  C4  CLR R 302      48.486 -31.118  75.691  1.00  0.00           C
HETATM 2403  C5  CLR R 302      47.393 -30.201  76.217  1.00  0.00           C
HETATM 2404  C6  CLR R 302      47.182 -30.190  77.501  1.00  0.00           C
HETATM 2405  C7  CLR R 302      46.139 -29.338  78.165  1.00  0.00           C
HETATM 2406  C8  CLR R 302      45.056 -28.923  77.162  1.00  0.00           C
HETATM 2407  C9  CLR R 302      45.741 -28.318  75.928  1.00  0.00           C
HETATM 2408  C10 CLR R 302      46.615 -29.364  75.242  1.00  0.00           C
HETATM 2409  C11 CLR R 302      44.738 -27.675  74.960  1.00  0.00           C
HETATM 2410  C12 CLR R 302      43.795 -26.685  75.662  1.00  0.00           C
HETATM 2411  C13 CLR R 302      43.096 -27.335  76.863  1.00  0.00           C
HETATM 2412  C14 CLR R 302      44.204 -27.855  77.830  1.00  0.00           C
HETATM 2413  C15 CLR R 302      43.388 -28.307  79.050  1.00  0.00           C
HETATM 2414  C16 CLR R 302      42.347 -27.165  79.185  1.00  0.00           C
HETATM 2415  C17 CLR R 302      42.311 -26.420  77.814  1.00  0.00           C
HETATM 2416  C18 CLR R 302      42.226 -28.513  76.396  1.00  0.00           C
HETATM 2417  C19 CLR R 302      45.711 -30.321  74.453  1.00  0.00           C
HETATM 2418  C20 CLR R 302      40.889 -26.086  77.307  1.00  0.00           C
HETATM 2419  C21 CLR R 302      40.891 -24.673  76.710  1.00  0.00           C
HETATM 2420  C22 CLR R 302      39.821 -26.137  78.411  1.00  0.00           C
HETATM 2421  C23 CLR R 302      38.443 -25.842  77.822  1.00  0.00           C
HETATM 2422  C24 CLR R 302      37.406 -25.767  78.945  1.00  0.00           C
HETATM 2423  C25 CLR R 302      36.051 -25.343  78.372  1.00  0.00           C
HETATM 2424  C26 CLR R 302      36.175 -23.992  77.665  1.00  0.00           C
HETATM 2425  C27 CLR R 302      35.525 -26.400  77.401  1.00  0.00           C
HETATM 2426  O1  CLR R 302      50.397 -31.164  74.212  1.00  0.00           O
HETATM 2427  C1  CLR R 303      14.770  -2.523  57.234  1.00  0.00           C
HETATM 2428  C2  CLR R 303      14.961  -1.023  56.990  1.00  0.00           C
HETATM 2429  C3  CLR R 303      13.625  -0.407  56.591  1.00  0.00           C
HETATM 2430  C4  CLR R 303      12.704  -0.462  57.810  1.00  0.00           C
HETATM 2431  C5  CLR R 303      12.542  -1.920  58.208  1.00  0.00           C
HETATM 2432  C6  CLR R 303      11.334  -2.367  58.395  1.00  0.00           C
HETATM 2433  C7  CLR R 303      11.002  -3.778  58.789  1.00  0.00           C
HETATM 2434  C8  CLR R 303      12.225  -4.541  59.320  1.00  0.00           C
HETATM 2435  C9  CLR R 303      13.433  -4.258  58.418  1.00  0.00           C
HETATM 2436  C10 CLR R 303      13.766  -2.772  58.368  1.00  0.00           C
HETATM 2437  C11 CLR R 303      14.644  -5.106  58.815  1.00  0.00           C
HETATM 2438  C12 CLR R 303      14.294  -6.602  58.783  1.00  0.00           C
HETATM 2439  C13 CLR R 303      13.085  -6.926  59.675  1.00  0.00           C
HETATM 2440  C14 CLR R 303      11.903  -6.023  59.192  1.00  0.00           C
HETATM 2441  C15 CLR R 303      10.729  -6.538  60.029  1.00  0.00           C
HETATM 2442  C16 CLR R 303      10.927  -8.069  59.895  1.00  0.00           C
HETATM 2443  C17 CLR R 303      12.432  -8.319  59.565  1.00  0.00           C
HETATM 2444  C18 CLR R 303      13.413  -6.587  61.138  1.00  0.00           C
HETATM 2445  C19 CLR R 303      14.418  -2.368  59.696  1.00  0.00           C
HETATM 2446  C20 CLR R 303      13.016  -9.428  60.476  1.00  0.00           C
HETATM 2447  C21 CLR R 303      14.290 -10.049  59.887  1.00  0.00           C
HETATM 2448  C22 CLR R 303      12.023 -10.587  60.630  1.00  0.00           C
HETATM 2449  C23 CLR R 303      12.514 -11.596  61.671  1.00  0.00           C
HETATM 2450  C24 CLR R 303      11.624 -12.841  61.624  1.00  0.00           C
HETATM 2451  C25 CLR R 303      11.806 -13.568  60.288  1.00  0.00           C
HETATM 2452  C26 CLR R 303      13.239 -14.088  60.164  1.00  0.00           C
HETATM 2453  C27 CLR R 303      10.832 -14.745  60.206  1.00  0.00           C
HETATM 2454  O1  CLR R 303      13.818   0.951  56.188  1.00  0.00           O
HETATM 2455  C1  CLR R 304      27.554 -31.392  53.773  1.00  0.00           C
HETATM 2456  C2  CLR R 304      26.942 -32.708  53.286  1.00  0.00           C
HETATM 2457  C3  CLR R 304      27.393 -32.983  51.853  1.00  0.00           C
HETATM 2458  C4  CLR R 304      28.901 -33.242  51.875  1.00  0.00           C
HETATM 2459  C5  CLR R 304      29.587 -32.022  52.471  1.00  0.00           C
HETATM 2460  C6  CLR R 304      30.590 -31.514  51.815  1.00  0.00           C
HETATM 2461  C7  CLR R 304      31.367 -30.313  52.272  1.00  0.00           C
HETATM 2462  C8  CLR R 304      31.169 -30.060  53.772  1.00  0.00           C
HETATM 2463  C9  CLR R 304      29.665 -30.092  54.085  1.00  0.00           C
HETATM 2464  C10 CLR R 304      29.086 -31.467  53.772  1.00  0.00           C
HETATM 2465  C11 CLR R 304      29.365 -29.656  55.525  1.00  0.00           C
HETATM 2466  C12 CLR R 304      30.017 -28.308  55.880  1.00  0.00           C
HETATM 2467  C13 CLR R 304      31.521 -28.318  55.583  1.00  0.00           C
HETATM 2468  C14 CLR R 304      31.701 -28.664  54.073  1.00  0.00           C
HETATM 2469  C15 CLR R 304      33.206 -28.451  53.865  1.00  0.00           C
HETATM 2470  C16 CLR R 304      33.465 -27.149  54.672  1.00  0.00           C
HETATM 2471  C17 CLR R 304      32.270 -26.978  55.656  1.00  0.00           C
HETATM 2472  C18 CLR R 304      32.226 -29.387  56.434  1.00  0.00           C
HETATM 2473  C19 CLR R 304      29.530 -32.446  54.868  1.00  0.00           C
HETATM 2474  C20 CLR R 304      32.674 -26.591  57.103  1.00  0.00           C
HETATM 2475  C21 CLR R 304      31.700 -25.531  57.643  1.00  0.00           C
HETATM 2476  C22 CLR R 304      34.150 -26.150  57.246  1.00  0.00           C
HETATM 2477  C23 CLR R 304      34.382 -24.633  57.255  1.00  0.00           C
HETATM 2478  C24 CLR R 304      35.867 -24.349  57.497  1.00  0.00           C
HETATM 2479  C25 CLR R 304      36.109 -22.840  57.597  1.00  0.00           C
HETATM 2480  C26 CLR R 304      35.331 -22.263  58.782  1.00  0.00           C
HETATM 2481  C27 CLR R 304      37.603 -22.582  57.802  1.00  0.00           C
HETATM 2482  O1  CLR R 304      26.716 -34.137  51.348  1.00  0.00           O
HETATM 2483  C1  PLM R 305      14.739 -34.675  67.479  1.00  0.00           C
HETATM 2484  O1  PLM R 305      14.386 -35.337  68.490  1.00  0.00           O
HETATM 2485  O2  PLM R 305      15.907 -34.793  67.025  1.00  0.00           O
HETATM 2486  C2  PLM R 305      13.752 -33.726  66.803  1.00  0.00           C
HETATM 2487  C3  PLM R 305      14.040 -32.263  67.129  1.00  0.00           C
HETATM 2488  C4  PLM R 305      12.996 -31.321  66.534  1.00  0.00           C
HETATM 2489  C5  PLM R 305      13.563 -29.930  66.267  1.00  0.00           C
HETATM 2490  C6  PLM R 305      12.482 -28.919  65.897  1.00  0.00           C
HETATM 2491  C7  PLM R 305      13.068 -27.563  65.510  1.00  0.00           C
HETATM 2492  C8  PLM R 305      11.988 -26.509  65.287  1.00  0.00           C
HETATM 2493  C9  PLM R 305      12.518 -25.286  64.543  1.00  0.00           C
HETATM 2494  CA  PLM R 305      11.405 -24.312  64.167  1.00  0.00           C
HETATM 2495  CB  PLM R 305      11.821 -23.354  63.054  1.00  0.00           C
HETATM 2496  CC  PLM R 305      10.677 -22.442  62.620  1.00  0.00           C
HETATM 2497  CD  PLM R 305      11.066 -21.544  61.448  1.00  0.00           C
HETATM 2498  CE  PLM R 305       9.951 -20.573  61.069  1.00  0.00           C
HETATM 2499  CF  PLM R 305      10.311 -19.723  59.852  1.00  0.00           C
HETATM 2500  CG  PLM R 305       9.212 -18.726  59.497  1.00  0.00           C
HETATM 2501  C1  PLM R 306      22.097 -31.500  54.369  1.00  0.00           C
HETATM 2502  O1  PLM R 306      22.638 -32.254  53.518  1.00  0.00           O
HETATM 2503  O2  PLM R 306      21.244 -31.963  55.170  1.00  0.00           O
HETATM 2504  C2  PLM R 306      22.477 -30.021  54.430  1.00  0.00           C
HETATM 2505  C3  PLM R 306      23.502 -29.731  55.523  1.00  0.00           C
HETATM 2506  C4  PLM R 306      23.883 -28.252  55.579  1.00  0.00           C
HETATM 2507  C5  PLM R 306      25.003 -27.981  56.581  1.00  0.00           C
HETATM 2508  C6  PLM R 306      25.433 -26.517  56.583  1.00  0.00           C
HETATM 2509  C7  PLM R 306      26.553 -26.245  57.586  1.00  0.00           C
HETATM 2510  C8  PLM R 306      26.976 -24.778  57.596  1.00  0.00           C
HETATM 2511  C9  PLM R 306      28.147 -24.519  58.542  1.00  0.00           C
HETATM 2512  CA  PLM R 306      28.707 -23.106  58.407  1.00  0.00           C
HETATM 2513  CB  PLM R 306      29.149 -22.788  56.980  1.00  0.00           C
HETATM 2514  CC  PLM R 306      30.009 -21.529  56.903  1.00  0.00           C
HETATM 2515  CD  PLM R 306      31.282 -21.647  57.738  1.00  0.00           C
HETATM 2516  CE  PLM R 306      32.226 -20.465  57.530  1.00  0.00           C
HETATM 2517  CF  PLM R 306      31.614 -19.143  57.986  1.00  0.00           C
HETATM 2518  CG  PLM R 306      32.575 -17.969  57.805  1.00  0.00           C
HETATM 2519  C1  PLM R 307      45.890 -26.283  81.606  1.00  0.00           C
HETATM 2520  O1  PLM R 307      46.634 -25.388  81.125  1.00  0.00           O
HETATM 2521  O2  PLM R 307      45.916 -27.447  81.128  1.00  0.00           O
HETATM 2522  C2  PLM R 307      44.954 -25.954  82.768  1.00  0.00           C
HETATM 2523  C3  PLM R 307      43.672 -25.270  82.301  1.00  0.00           C
HETATM 2524  C4  PLM R 307      42.749 -24.919  83.465  1.00  0.00           C
HETATM 2525  C5  PLM R 307      41.459 -24.243  83.001  1.00  0.00           C
HETATM 2526  C6  PLM R 307      41.733 -22.983  82.184  1.00  0.00           C
HETATM 2527  C7  PLM R 307      40.466 -22.175  81.914  1.00  0.00           C
HETATM 2528  C8  PLM R 307      40.714 -21.034  80.931  1.00  0.00           C
HETATM 2529  C9  PLM R 307      39.552 -20.047  80.877  1.00  0.00           C
HETATM 2530  CA  PLM R 307      39.816 -18.901  79.902  1.00  0.00           C
HETATM 2531  CB  PLM R 307      41.093 -18.134  80.239  1.00  0.00           C
HETATM 2532  CC  PLM R 307      41.572 -17.271  79.074  1.00  0.00           C
HETATM 2533  CD  PLM R 307      41.846 -18.101  77.821  1.00  0.00           C
HETATM 2534  CE  PLM R 307      42.427 -17.263  76.685  1.00  0.00           C
HETATM 2535  CF  PLM R 307      42.583 -18.067  75.397  1.00  0.00           C
HETATM 2536  CG  PLM R 307      43.190 -17.239  74.267  1.00  0.00           C
ENDMDL
CONECT 1172 1171 1209
CONECT 1209 1172 1208
CONECT 2321 2332 2340
CONECT 2322 2323 2347
CONECT 2323 2322 2324
CONECT 2324 2323 2325
CONECT 2325 2324 2346 2351
CONECT 2326 2327 2351
CONECT 2327 2326 2328 2348
CONECT 2328 2327 2349
CONECT 2329 2330 2349
CONECT 2330 2329 2352
CONECT 2331 2333 2352
CONECT 2332 2321 2341
CONECT 2333 2331 2349
CONECT 2334 2335 2339 2342
CONECT 2335 2334 2336
CONECT 2336 2335 2337
CONECT 2337 2336 2338
CONECT 2338 2337 2339 2341
CONECT 2339 2334 2338 2340
CONECT 2340 2321 2339
CONECT 2341 2332 2338
CONECT 2342 2334 2343 2350
CONECT 2343 2342 2344 2347
CONECT 2344 2343 2345 2348
CONECT 2345 2344
CONECT 2346 2325 2347 2348
CONECT 2347 2322 2343 2346
CONECT 2348 2327 2344 2346
CONECT 2349 2328 2329 2333
CONECT 2350 2342
CONECT 2351 2325 2326
CONECT 2352 2330 2331
CONECT 2353 2354 2355 2356
CONECT 2356 2353 2357
CONECT 2357 2356 2358
CONECT 2358 2357 2359
CONECT 2359 2358 2360
CONECT 2360 2359 2361
CONECT 2361 2360 2362
CONECT 2362 2361 2363
CONECT 2363 2362 2364
CONECT 2364 2363 2365
CONECT 2365 2364 2366
CONECT 2366 2365 2367
CONECT 2367 2366 2368
CONECT 2368 2367 2369
CONECT 2369 2368 2370
CONECT 2370 2369
CONECT 2354 2353
CONECT 2355 2353
CONECT 2371 2372 2380
CONECT 2380 2371 2375 2379 2389
CONECT 2381 2379 2382
CONECT 2382 2381 2383
CONECT 2383 2382 2384 2387 2388
CONECT 2384 2378 2383 2385
CONECT 2385 2384 2386
CONECT 2386 2385 2387
CONECT 2387 2383 2386 2390
CONECT 2388 2383
CONECT 2389 2380
CONECT 2372 2371 2373
CONECT 2390 2387 2391 2392
CONECT 2391 2390
CONECT 2392 2390 2393
CONECT 2393 2392 2394
CONECT 2394 2393 2395
CONECT 2395 2394 2396 2397
CONECT 2396 2395
CONECT 2397 2395
CONECT 2373 2372 2374 2398
CONECT 2374 2373 2375
CONECT 2375 2374 2376 2380
CONECT 2376 2375 2377
CONECT 2377 2376 2378
CONECT 2378 2377 2379 2384
CONECT 2379 2378 2380 2381
CONECT 2398 2373
CONECT 2399 2400 2408
CONECT 2408 2399 2403 2407 2417
CONECT 2409 2407 2410
CONECT 2410 2409 2411
CONECT 2411 2410 2412 2415 2416
CONECT 2412 2406 2411 2413
CONECT 2413 2412 2414
CONECT 2414 2413 2415
CONECT 2415 2411 2414 2418
CONECT 2416 2411
CONECT 2417 2408
CONECT 2400 2399 2401
CONECT 2418 2415 2419 2420
CONECT 2419 2418
CONECT 2420 2418 2421
CONECT 2421 2420 2422
CONECT 2422 2421 2423
CONECT 2423 2422 2424 2425
CONECT 2424 2423
CONECT 2425 2423
CONECT 2401 2400 2402 2426
CONECT 2402 2401 2403
CONECT 2403 2402 2404 2408
CONECT 2404 2403 2405
CONECT 2405 2404 2406
CONECT 2406 2405 2407 2412
CONECT 2407 2406 2408 2409
CONECT 2426 2401
CONECT 2427 2428 2436
CONECT 2436 2427 2431 2435 2445
CONECT 2437 2435 2438
CONECT 2438 2437 2439
CONECT 2439 2438 2440 2443 2444
CONECT 2440 2434 2439 2441
CONECT 2441 2440 2442
CONECT 2442 2441 2443
CONECT 2443 2439 2442 2446
CONECT 2444 2439
CONECT 2445 2436
CONECT 2428 2427 2429
CONECT 2446 2443 2447 2448
CONECT 2447 2446
CONECT 2448 2446 2449
CONECT 2449 2448 2450
CONECT 2450 2449 2451
CONECT 2451 2450 2452 2453
CONECT 2452 2451
CONECT 2453 2451
CONECT 2429 2428 2430 2454
CONECT 2430 2429 2431
CONECT 2431 2430 2432 2436
CONECT 2432 2431 2433
CONECT 2433 2432 2434
CONECT 2434 2433 2435 2440
CONECT 2435 2434 2436 2437
CONECT 2454 2429
CONECT 2455 2456 2464
CONECT 2464 2455 2459 2463 2473
CONECT 2465 2463 2466
CONECT 2466 2465 2467
CONECT 2467 2466 2468 2471 2472
CONECT 2468 2462 2467 2469
CONECT 2469 2468 2470
CONECT 2470 2469 2471
CONECT 2471 2467 2470 2474
CONECT 2472 2467
CONECT 2473 2464
CONECT 2456 2455 2457
CONECT 2474 2471 2475 2476
CONECT 2475 2474
CONECT 2476 2474 2477
CONECT 2477 2476 2478
CONECT 2478 2477 2479
CONECT 2479 2478 2480 2481
CONECT 2480 2479
CONECT 2481 2479
CONECT 2457 2456 2458 2482
CONECT 2458 2457 2459
CONECT 2459 2458 2460 2464
CONECT 2460 2459 2461
CONECT 2461 2460 2462
CONECT 2462 2461 2463 2468
CONECT 2463 2462 2464 2465
CONECT 2482 2457
CONECT 2483 2484 2485 2486
CONECT 2486 2483 2487
CONECT 2487 2486 2488
CONECT 2488 2487 2489
CONECT 2489 2488 2490
CONECT 2490 2489 2491
CONECT 2491 2490 2492
CONECT 2492 2491 2493
CONECT 2493 2492 2494
CONECT 2494 2493 2495
CONECT 2495 2494 2496
CONECT 2496 2495 2497
CONECT 2497 2496 2498
CONECT 2498 2497 2499
CONECT 2499 2498 2500
CONECT 2500 2499
CONECT 2484 2483
CONECT 2485 2483
CONECT 2501 2502 2503 2504
CONECT 2504 2501 2505
CONECT 2505 2504 2506
CONECT 2506 2505 2507
CONECT 2507 2506 2508
CONECT 2508 2507 2509
CONECT 2509 2508 2510
CONECT 2510 2509 2511
CONECT 2511 2510 2512
CONECT 2512 2511 2513
CONECT 2513 2512 2514
CONECT 2514 2513 2515
CONECT 2515 2514 2516
CONECT 2516 2515 2517
CONECT 2517 2516 2518
CONECT 2518 2517
CONECT 2502 2501
CONECT 2503 2501
CONECT 2519 2520 2521 2522
CONECT 2522 2519 2523
CONECT 2523 2522 2524
CONECT 2524 2523 2525
CONECT 2525 2524 2526
CONECT 2526 2525 2527
CONECT 2527 2526 2528
CONECT 2528 2527 2529
CONECT 2529 2528 2530
CONECT 2530 2529 2531
CONECT 2531 2530 2532
CONECT 2532 2531 2533
CONECT 2533 2532 2534
CONECT 2534 2533 2535
CONECT 2535 2534 2536
CONECT 2536 2535
CONECT 2520 2519
CONECT 2521 2519
END
